# Supplementary material for: One Hundred Years of Migration Discourse in The Times: A Discourse-Historical Word Vector Space Approach to the Construction of Meaning
Source: Front Artif Intell. 2020 Sep 10;3:64. doi: 10.3389/frai.2020.00064 (PMC7861341; doi:10.3389/frai.2020.00064)
Supplement: Supplementary file 1 [file Data_Sheet_1.CSV]

start_year	end_year	topic	word	similarity
1900	1902	immigration	emigration	0.7420879006385803
1900	1902	immigration	migration	0.560883104801178
1900	1902	immigration	immigrants	0.7614476680755615
1900	1902	immigration	immigration	1.0
1900	1902	immigration	emigrants	0.4798796772956848
1900	1902	immigration	colonization	0.3869989514350891
1900	1902	immigration	settlers	0.5858354568481445
1900	1902	immigration	population	0.553298830986023
1900	1902	immigration	colonies	0.5236546397209167
1900	1902	immigration	promoting	0.3826337456703186
1900	1902	immigration	canada	0.43822652101516724
1900	1902	immigration	recruiting	0.20663946866989136
1900	1902	immigration	unemployed	0.26870712637901306
1900	1902	immigration	aliens	0.5348638296127319
1900	1902	immigration	asiatics	0.5208258628845215
1900	1902	immigration	exclusion	0.5701457858085632
1900	1902	immigration	prohibition	0.5999218821525574
1900	1902	immigration	suppression	0.6365436315536499
1900	1902	immigration	ordinance	0.4338115453720093
1900	1902	immigration	undesirable	0.2780579924583435
1900	1902	immigration	coolies	0.4432015120983124
1900	1902	immigration	korea	0.44359883666038513
1900	1902	immigration	indiens
1900	1902	immigration	maritime	0.4776996970176697
1900	1902	immigration	enforcement	0.4893638491630554
1900	1902	immigration	palestine	0.09396839141845703
1900	1902	immigration	jews	0.38358017802238464
1900	1902	immigration	terrorism	0.407222181558609
1900	1902	immigration	mandate	0.288066565990448
1900	1902	immigration	government	0.5006269216537476
1900	1902	immigration	licensing	0.20186379551887512
1900	1902	immigration	administering	0.2546178102493286
1900	1902	immigration	refugees	0.3863503634929657
1900	1902	immigration	repatriation	0.24119777977466583
1900	1902	immigration	resettlement	0.0986880362033844
1900	1902	immigration	populations	0.5446900129318237
1900	1902	immigration	jewish	0.2622259259223938
1900	1902	immigration	agriculture	0.44721555709838867
1900	1902	immigration	customs	0.5616018176078796
1900	1902	immigration	influx	0.5514407157897949
1900	1902	immigration	unemployment	-0.10238327831029892
1900	1902	immigration	expulsion	0.5978059768676758
1900	1902	immigration	deportations	0.1049644723534584
1900	1902	immigration	repression	0.5143947601318359
1900	1902	immigration	oppression	0.4680977463722229
1900	1902	immigration	persecution	0.4171077013015747
1900	1902	immigration	censorship	0.3387068808078766
1900	1902	immigration	abuses	0.4746553301811218
1900	1902	immigration	repressive	0.5076135993003845
1900	1902	immigration	penal	0.15823954343795776
1900	1902	immigration	judicial	0.16330066323280334
1900	1902	immigration	deportation	0.4416438043117523
1900	1902	immigration	discriminatory	0.06153968721628189
1900	1902	immigration	discrimination	0.22775313258171082
1900	1902	immigration	apartheid
1900	1902	immigration	bantu	0.07066352665424347
1900	1902	immigration	ghana	-0.0734798014163971
1900	1902	immigration	asians	0.10413341224193573
1900	1902	immigration	rhodesia	0.38789480924606323
1900	1902	immigration	dominions	0.3663785755634308
1900	1902	immigration	overseas	-0.03193473070859909
1900	1902	immigration	commonwealth	0.565735936164856
1900	1902	immigration	recruitment	-0.03041665256023407
1900	1902	immigration	racial	0.39374253153800964
1900	1902	immigration	conflicts	0.4717147648334503
1900	1902	immigration	epidemics	0.29966431856155396
1900	1902	immigration	welfare	0.24667459726333618
1900	1902	immigration	culture	0.30160272121429443
1900	1902	immigration	stricter	0.2551794648170471
1900	1902	immigration	laws	0.4807926416397095
1900	1902	immigration	enforcing	0.2983968257904053
1900	1902	immigration	asylum	-0.03697703033685684
1900	1902	immigration	visas	0.04599032923579216
1900	1902	immigration	status	0.46754205226898193
1900	1902	immigration	humanitarian	0.22852836549282074
1900	1902	immigration	extradition	0.11867159605026245
1900	1902	immigration	legislation	0.5643681287765503
1900	1902	immigration	violation	0.4362461566925049
1900	1902	immigration	criminal	0.23111951351165771
1900	1902	immigration	segregation	0.09694314748048782
1900	1902	immigration	restricting	0.43592309951782227
1900	1902	immigration	minorities	0.3420419692993164
1900	1902	immigration	overpopulation	0.09321552515029907
1900	1902	immigration	plight	0.11616500467061996
1900	1902	immigration	labourers	0.44784170389175415
1900	1902	immigration	exodus	0.48039761185646057
1900	1902	immigration	antisemitism	0.2785496115684509
1900	1902	immigration	fundamentalism
1900	1902	immigration	abolition	0.5773653984069824
1900	1902	immigration	relief	0.3589912950992584
1900	1902	migration	emigration	0.6442263126373291
1900	1902	migration	migration	1.0
1900	1902	migration	immigrants	0.5221849083900452
1900	1902	migration	immigration	0.560883104801178
1900	1902	migration	emigrants	0.3752325475215912
1900	1902	migration	colonization	0.418487548828125
1900	1902	migration	settlers	0.47146114706993103
1900	1902	migration	population	0.5912244915962219
1900	1902	migration	colonies	0.2751413583755493
1900	1902	migration	promoting	0.3312276601791382
1900	1902	migration	canada	0.2685530185699463
1900	1902	migration	recruiting	0.24761973321437836
1900	1902	migration	unemployed	0.1493375599384308
1900	1902	migration	aliens	0.27685829997062683
1900	1902	migration	asiatics	0.3449101448059082
1900	1902	migration	exclusion	0.30392950773239136
1900	1902	migration	prohibition	0.3303737938404083
1900	1902	migration	suppression	0.41181427240371704
1900	1902	migration	ordinance	0.09564363211393356
1900	1902	migration	undesirable	0.2793128490447998
1900	1902	migration	coolies	0.3685116767883301
1900	1902	migration	korea	0.3179702162742615
1900	1902	migration	indiens
1900	1902	migration	maritime	0.28669679164886475
1900	1902	migration	enforcement	0.24353450536727905
1900	1902	migration	palestine	0.2259390950202942
1900	1902	migration	jews	0.30443692207336426
1900	1902	migration	terrorism	0.241267591714859
1900	1902	migration	mandate	-0.034046925604343414
1900	1902	migration	government	0.12141041457653046
1900	1902	migration	licensing	0.11325273662805557
1900	1902	migration	administering	0.09939101338386536
1900	1902	migration	refugees	0.26513397693634033
1900	1902	migration	repatriation	0.18227525055408478
1900	1902	migration	resettlement	0.15615303814411163
1900	1902	migration	populations	0.603869616985321
1900	1902	migration	jewish	0.25215113162994385
1900	1902	migration	agriculture	0.4728949964046478
1900	1902	migration	customs	0.21519026160240173
1900	1902	migration	influx	0.6331021785736084
1900	1902	migration	unemployment	0.031051121652126312
1900	1902	migration	expulsion	0.25781792402267456
1900	1902	migration	deportations	-0.03495513275265694
1900	1902	migration	repression	0.43204671144485474
1900	1902	migration	oppression	0.26542818546295166
1900	1902	migration	persecution	0.35334980487823486
1900	1902	migration	censorship	0.09549267590045929
1900	1902	migration	abuses	0.3658420443534851
1900	1902	migration	repressive	0.2837807238101959
1900	1902	migration	penal	0.028892649337649345
1900	1902	migration	judicial	-0.003933664411306381
1900	1902	migration	deportation	0.29021838307380676
1900	1902	migration	discriminatory	0.11418841779232025
1900	1902	migration	discrimination	0.13876208662986755
1900	1902	migration	apartheid
1900	1902	migration	bantu	0.10088498890399933
1900	1902	migration	ghana	0.08690272271633148
1900	1902	migration	asians	0.0687328651547432
1900	1902	migration	rhodesia	0.3335390090942383
1900	1902	migration	dominions	0.14363497495651245
1900	1902	migration	overseas	0.04466463625431061
1900	1902	migration	commonwealth	0.1362149715423584
1900	1902	migration	recruitment	0.04147085174918175
1900	1902	migration	racial	0.28491145372390747
1900	1902	migration	conflicts	0.35592520236968994
1900	1902	migration	epidemics	0.4880565404891968
1900	1902	migration	welfare	0.3015953302383423
1900	1902	migration	culture	0.4398104250431061
1900	1902	migration	stricter	0.24758319556713104
1900	1902	migration	laws	0.22364243865013123
1900	1902	migration	enforcing	0.08232839405536652
1900	1902	migration	asylum	0.029525060206651688
1900	1902	migration	visas	0.2479546219110489
1900	1902	migration	status	0.2050393521785736
1900	1902	migration	humanitarian	0.2243698090314865
1900	1902	migration	extradition	-0.1634136438369751
1900	1902	migration	legislation	0.35433197021484375
1900	1902	migration	violation	0.0925184041261673
1900	1902	migration	criminal	0.09527077525854111
1900	1902	migration	segregation	0.3228469789028168
1900	1902	migration	restricting	0.32996752858161926
1900	1902	migration	minorities	0.1653861403465271
1900	1902	migration	overpopulation	0.2742556929588318
1900	1902	migration	plight	0.1033063605427742
1900	1902	migration	labourers	0.49785494804382324
1900	1902	migration	exodus	0.6355099678039551
1900	1902	migration	antisemitism	0.27383774518966675
1900	1902	migration	fundamentalism
1900	1902	migration	abolition	0.3334736227989197
1900	1902	migration	relief	0.31680479645729065
1900	1902	emigration	emigration	1.0
1900	1902	emigration	migration	0.6442263126373291
1900	1902	emigration	immigrants	0.6918985843658447
1900	1902	emigration	immigration	0.7420879006385803
1900	1902	emigration	emigrants	0.6301158666610718
1900	1902	emigration	colonization	0.53316330909729
1900	1902	emigration	settlers	0.6239293813705444
1900	1902	emigration	population	0.6083775162696838
1900	1902	emigration	colonies	0.5454546213150024
1900	1902	emigration	promoting	0.48496341705322266
1900	1902	emigration	canada	0.5279407501220703
1900	1902	emigration	recruiting	0.3084484040737152
1900	1902	emigration	unemployed	0.3311461806297302
1900	1902	emigration	aliens	0.4890892803668976
1900	1902	emigration	asiatics	0.37180739641189575
1900	1902	emigration	exclusion	0.44457340240478516
1900	1902	emigration	prohibition	0.40248510241508484
1900	1902	emigration	suppression	0.5162301063537598
1900	1902	emigration	ordinance	0.22749313712120056
1900	1902	emigration	undesirable	0.20962338149547577
1900	1902	emigration	coolies	0.5008606910705566
1900	1902	emigration	korea	0.3864741921424866
1900	1902	emigration	indiens
1900	1902	emigration	maritime	0.46518683433532715
1900	1902	emigration	enforcement	0.28947633504867554
1900	1902	emigration	palestine	0.24195659160614014
1900	1902	emigration	jews	0.5235629081726074
1900	1902	emigration	terrorism	0.32805490493774414
1900	1902	emigration	mandate	0.1451546847820282
1900	1902	emigration	government	0.3826971650123596
1900	1902	emigration	licensing	0.10927595943212509
1900	1902	emigration	administering	0.21594645082950592
1900	1902	emigration	refugees	0.5421726107597351
1900	1902	emigration	repatriation	0.246559739112854
1900	1902	emigration	resettlement	0.09771590679883957
1900	1902	emigration	populations	0.5876779556274414
1900	1902	emigration	jewish	0.43306803703308105
1900	1902	emigration	agriculture	0.5191826820373535
1900	1902	emigration	customs	0.3850308656692505
1900	1902	emigration	influx	0.510076105594635
1900	1902	emigration	unemployment	-0.09665769338607788
1900	1902	emigration	expulsion	0.45953595638275146
1900	1902	emigration	deportations	0.0471571646630764
1900	1902	emigration	repression	0.47567588090896606
1900	1902	emigration	oppression	0.3752034902572632
1900	1902	emigration	persecution	0.40948250889778137
1900	1902	emigration	censorship	0.16702961921691895
1900	1902	emigration	abuses	0.4316347539424896
1900	1902	emigration	repressive	0.3234548568725586
1900	1902	emigration	penal	0.040142741054296494
1900	1902	emigration	judicial	0.03652728348970413
1900	1902	emigration	deportation	0.412476122379303
1900	1902	emigration	discriminatory	-0.03836127370595932
1900	1902	emigration	discrimination	0.2064111828804016
1900	1902	emigration	apartheid
1900	1902	emigration	bantu	-0.016187328845262527
1900	1902	emigration	ghana	-0.11860951781272888
1900	1902	emigration	asians	0.08154886960983276
1900	1902	emigration	rhodesia	0.3859098255634308
1900	1902	emigration	dominions	0.33208245038986206
1900	1902	emigration	overseas	0.015980003401637077
1900	1902	emigration	commonwealth	0.3605634570121765
1900	1902	emigration	recruitment	-0.0009582638740539551
1900	1902	emigration	racial	0.34493517875671387
1900	1902	emigration	conflicts	0.3942580819129944
1900	1902	emigration	epidemics	0.3341008126735687
1900	1902	emigration	welfare	0.4651823043823242
1900	1902	emigration	culture	0.3887321949005127
1900	1902	emigration	stricter	0.16803374886512756
1900	1902	emigration	laws	0.3594065308570862
1900	1902	emigration	enforcing	0.14233794808387756
1900	1902	emigration	asylum	0.22103135287761688
1900	1902	emigration	visas	-0.04572242870926857
1900	1902	emigration	status	0.3612692356109619
1900	1902	emigration	humanitarian	0.28344017267227173
1900	1902	emigration	extradition	-0.057410985231399536
1900	1902	emigration	legislation	0.4462287724018097
1900	1902	emigration	violation	0.23676645755767822
1900	1902	emigration	criminal	0.17169655859470367
1900	1902	emigration	segregation	0.08947549760341644
1900	1902	emigration	restricting	0.282127320766449
1900	1902	emigration	minorities	0.21653704345226288
1900	1902	emigration	overpopulation	0.1443842053413391
1900	1902	emigration	plight	0.1907103806734085
1900	1902	emigration	labourers	0.5505361557006836
1900	1902	emigration	exodus	0.5619627833366394
1900	1902	emigration	antisemitism	0.23866942524909973
1900	1902	emigration	fundamentalism
1900	1902	emigration	abolition	0.4537390470504761
1900	1902	emigration	relief	0.466905802488327
1901	1903	immigration	emigration	0.7475872039794922
1901	1903	immigration	migration	0.629555881023407
1901	1903	immigration	immigrants	0.7392178773880005
1901	1903	immigration	immigration	0.9999999403953552
1901	1903	immigration	emigrants	0.4532974064350128
1901	1903	immigration	colonization	0.46985548734664917
1901	1903	immigration	settlers	0.5837676525115967
1901	1903	immigration	population	0.6130915880203247
1901	1903	immigration	colonies	0.4374626576900482
1901	1903	immigration	promoting	0.3139745593070984
1901	1903	immigration	canada	0.40973585844039917
1901	1903	immigration	recruiting	0.35532984137535095
1901	1903	immigration	unemployed	0.30065852403640747
1901	1903	immigration	aliens	0.5944862961769104
1901	1903	immigration	asiatics	0.6799912452697754
1901	1903	immigration	exclusion	0.5971857905387878
1901	1903	immigration	prohibition	0.6186217069625854
1901	1903	immigration	suppression	0.6193211078643799
1901	1903	immigration	ordinance	0.5201570391654968
1901	1903	immigration	undesirable	0.24240724742412567
1901	1903	immigration	coolies	0.5381419658660889
1901	1903	immigration	korea	0.42542165517807007
1901	1903	immigration	indiens
1901	1903	immigration	maritime	0.4549117386341095
1901	1903	immigration	enforcement	0.4660062789916992
1901	1903	immigration	palestine	0.23884424567222595
1901	1903	immigration	jews	0.5518350005149841
1901	1903	immigration	terrorism	0.34361129999160767
1901	1903	immigration	mandate	0.21034957468509674
1901	1903	immigration	government	0.449907124042511
1901	1903	immigration	licensing	0.33769258856773376
1901	1903	immigration	administering	0.3046780824661255
1901	1903	immigration	refugees	0.40963077545166016
1901	1903	immigration	repatriation	0.400542289018631
1901	1903	immigration	resettlement	0.4275854825973511
1901	1903	immigration	populations	0.5588464736938477
1901	1903	immigration	jewish	0.42022570967674255
1901	1903	immigration	agriculture	0.5210046768188477
1901	1903	immigration	customs	0.4833858609199524
1901	1903	immigration	influx	0.4721074402332306
1901	1903	immigration	unemployment	0.03970526531338692
1901	1903	immigration	expulsion	0.45309579372406006
1901	1903	immigration	deportations	0.24524396657943726
1901	1903	immigration	repression	0.4685916304588318
1901	1903	immigration	oppression	0.3506685495376587
1901	1903	immigration	persecution	0.4263858497142792
1901	1903	immigration	censorship	0.3078845739364624
1901	1903	immigration	abuses	0.4265824258327484
1901	1903	immigration	repressive	0.3394545018672943
1901	1903	immigration	penal	0.19350869953632355
1901	1903	immigration	judicial	0.16023007035255432
1901	1903	immigration	deportation	0.41691792011260986
1901	1903	immigration	discriminatory	0.12239383161067963
1901	1903	immigration	discrimination	0.42196089029312134
1901	1903	immigration	apartheid
1901	1903	immigration	bantu	0.11532134562730789
1901	1903	immigration	ghana	0.005807101726531982
1901	1903	immigration	asians
1901	1903	immigration	rhodesia	0.3640565276145935
1901	1903	immigration	dominions	0.3046899437904358
1901	1903	immigration	overseas	-0.09205134958028793
1901	1903	immigration	commonwealth	0.425494909286499
1901	1903	immigration	recruitment	0.41875341534614563
1901	1903	immigration	racial	0.32557398080825806
1901	1903	immigration	conflicts	0.3562562167644501
1901	1903	immigration	epidemics	0.28307393193244934
1901	1903	immigration	welfare	0.2747896909713745
1901	1903	immigration	culture	0.35924845933914185
1901	1903	immigration	stricter	0.2740715444087982
1901	1903	immigration	laws	0.4803526699542999
1901	1903	immigration	enforcing	0.33950579166412354
1901	1903	immigration	asylum	0.09616607427597046
1901	1903	immigration	visas	-0.05702061206102371
1901	1903	immigration	status	0.3140142858028412
1901	1903	immigration	humanitarian	0.23000073432922363
1901	1903	immigration	extradition	0.11152295768260956
1901	1903	immigration	legislation	0.5184850692749023
1901	1903	immigration	violation	0.3863128423690796
1901	1903	immigration	criminal	0.2629910707473755
1901	1903	immigration	segregation	0.2060215175151825
1901	1903	immigration	restricting	0.4969663619995117
1901	1903	immigration	minorities	0.387736439704895
1901	1903	immigration	overpopulation	0.28400516510009766
1901	1903	immigration	plight	0.20601868629455566
1901	1903	immigration	labourers	0.5438146591186523
1901	1903	immigration	exodus	0.4255734086036682
1901	1903	immigration	antisemitism	0.1822403073310852
1901	1903	immigration	fundamentalism
1901	1903	immigration	abolition	0.5496071577072144
1901	1903	immigration	relief	0.3613264262676239
1901	1903	migration	emigration	0.6893298625946045
1901	1903	migration	migration	1.0
1901	1903	migration	immigrants	0.6259686350822449
1901	1903	migration	immigration	0.629555881023407
1901	1903	migration	emigrants	0.40385812520980835
1901	1903	migration	colonization	0.4998745322227478
1901	1903	migration	settlers	0.5528997182846069
1901	1903	migration	population	0.7037937641143799
1901	1903	migration	colonies	0.37373852729797363
1901	1903	migration	promoting	0.33233359456062317
1901	1903	migration	canada	0.3391939699649811
1901	1903	migration	recruiting	0.3250667452812195
1901	1903	migration	unemployed	0.2064378559589386
1901	1903	migration	aliens	0.5265783071517944
1901	1903	migration	asiatics	0.556666374206543
1901	1903	migration	exclusion	0.319230318069458
1901	1903	migration	prohibition	0.34057676792144775
1901	1903	migration	suppression	0.3560062646865845
1901	1903	migration	ordinance	0.15768548846244812
1901	1903	migration	undesirable	0.2787913680076599
1901	1903	migration	coolies	0.5074125528335571
1901	1903	migration	korea	0.34161102771759033
1901	1903	migration	indiens
1901	1903	migration	maritime	0.3379782438278198
1901	1903	migration	enforcement	0.20594573020935059
1901	1903	migration	palestine	0.361828088760376
1901	1903	migration	jews	0.4509115219116211
1901	1903	migration	terrorism	0.274441659450531
1901	1903	migration	mandate	-0.05864645168185234
1901	1903	migration	government	0.14551571011543274
1901	1903	migration	licensing	0.08164525032043457
1901	1903	migration	administering	0.18945445120334625
1901	1903	migration	refugees	0.3879896402359009
1901	1903	migration	repatriation	0.43550360202789307
1901	1903	migration	resettlement	0.500119686126709
1901	1903	migration	populations	0.6796959638595581
1901	1903	migration	jewish	0.31738388538360596
1901	1903	migration	agriculture	0.42734894156455994
1901	1903	migration	customs	0.23827055096626282
1901	1903	migration	influx	0.6336854696273804
1901	1903	migration	unemployment	0.18665950000286102
1901	1903	migration	expulsion	0.20635078847408295
1901	1903	migration	deportations	-0.007710672914981842
1901	1903	migration	repression	0.3405406177043915
1901	1903	migration	oppression	0.2954165041446686
1901	1903	migration	persecution	0.3767220973968506
1901	1903	migration	censorship	0.09401600807905197
1901	1903	migration	abuses	0.3935169279575348
1901	1903	migration	repressive	0.28616955876350403
1901	1903	migration	penal	0.0392175167798996
1901	1903	migration	judicial	-0.02121661975979805
1901	1903	migration	deportation	0.22213584184646606
1901	1903	migration	discriminatory	0.17100365459918976
1901	1903	migration	discrimination	0.2473820447921753
1901	1903	migration	apartheid
1901	1903	migration	bantu	0.2090180218219757
1901	1903	migration	ghana	0.040128402411937714
1901	1903	migration	asians
1901	1903	migration	rhodesia	0.41704994440078735
1901	1903	migration	dominions	0.24678340554237366
1901	1903	migration	overseas	0.039587028324604034
1901	1903	migration	commonwealth	0.18951185047626495
1901	1903	migration	recruitment	0.4640877842903137
1901	1903	migration	racial	0.3245200514793396
1901	1903	migration	conflicts	0.3968161344528198
1901	1903	migration	epidemics	0.46775585412979126
1901	1903	migration	welfare	0.42212390899658203
1901	1903	migration	culture	0.4566958248615265
1901	1903	migration	stricter	0.247738778591156
1901	1903	migration	laws	0.2898653745651245
1901	1903	migration	enforcing	0.11992400884628296
1901	1903	migration	asylum	0.14075833559036255
1901	1903	migration	visas	0.13590480387210846
1901	1903	migration	status	0.25014594197273254
1901	1903	migration	humanitarian	0.17776882648468018
1901	1903	migration	extradition	-0.1405341476202011
1901	1903	migration	legislation	0.35029008984565735
1901	1903	migration	violation	0.08430352061986923
1901	1903	migration	criminal	0.13021785020828247
1901	1903	migration	segregation	0.32069268822669983
1901	1903	migration	restricting	0.3416329026222229
1901	1903	migration	minorities	0.24795866012573242
1901	1903	migration	overpopulation	0.4012405574321747
1901	1903	migration	plight	0.306180477142334
1901	1903	migration	labourers	0.5509629249572754
1901	1903	migration	exodus	0.7112987041473389
1901	1903	migration	antisemitism	0.19252073764801025
1901	1903	migration	fundamentalism
1901	1903	migration	abolition	0.31681400537490845
1901	1903	migration	relief	0.3779714107513428
1901	1903	emigration	emigration	1.0
1901	1903	emigration	migration	0.6893298625946045
1901	1903	emigration	immigrants	0.7117736339569092
1901	1903	emigration	immigration	0.7475872039794922
1901	1903	emigration	emigrants	0.6201322674751282
1901	1903	emigration	colonization	0.5380788445472717
1901	1903	emigration	settlers	0.6606284379959106
1901	1903	emigration	population	0.625645637512207
1901	1903	emigration	colonies	0.5901304483413696
1901	1903	emigration	promoting	0.43651941418647766
1901	1903	emigration	canada	0.5991255640983582
1901	1903	emigration	recruiting	0.4503602385520935
1901	1903	emigration	unemployed	0.37635284662246704
1901	1903	emigration	aliens	0.5602753162384033
1901	1903	emigration	asiatics	0.5559245347976685
1901	1903	emigration	exclusion	0.4088614583015442
1901	1903	emigration	prohibition	0.3952503800392151
1901	1903	emigration	suppression	0.4830781817436218
1901	1903	emigration	ordinance	0.24927516281604767
1901	1903	emigration	undesirable	0.2867552638053894
1901	1903	emigration	coolies	0.535252571105957
1901	1903	emigration	korea	0.4106767177581787
1901	1903	emigration	indiens
1901	1903	emigration	maritime	0.46291881799697876
1901	1903	emigration	enforcement	0.3060849905014038
1901	1903	emigration	palestine	0.4419550597667694
1901	1903	emigration	jews	0.5963358879089355
1901	1903	emigration	terrorism	0.3568931519985199
1901	1903	emigration	mandate	0.12031540274620056
1901	1903	emigration	government	0.41908934712409973
1901	1903	emigration	licensing	0.13349349796772003
1901	1903	emigration	administering	0.3660818338394165
1901	1903	emigration	refugees	0.5991250276565552
1901	1903	emigration	repatriation	0.5077921152114868
1901	1903	emigration	resettlement	0.4653226435184479
1901	1903	emigration	populations	0.5959138870239258
1901	1903	emigration	jewish	0.5225067138671875
1901	1903	emigration	agriculture	0.5404893755912781
1901	1903	emigration	customs	0.36905789375305176
1901	1903	emigration	influx	0.5250754356384277
1901	1903	emigration	unemployment	0.014362279325723648
1901	1903	emigration	expulsion	0.3418012857437134
1901	1903	emigration	deportations	0.011448569595813751
1901	1903	emigration	repression	0.36744779348373413
1901	1903	emigration	oppression	0.366824746131897
1901	1903	emigration	persecution	0.46402084827423096
1901	1903	emigration	censorship	0.2148551493883133
1901	1903	emigration	abuses	0.42907658219337463
1901	1903	emigration	repressive	0.30309349298477173
1901	1903	emigration	penal	0.06410641968250275
1901	1903	emigration	judicial	0.09018632024526596
1901	1903	emigration	deportation	0.362589955329895
1901	1903	emigration	discriminatory	-0.051823604851961136
1901	1903	emigration	discrimination	0.34197336435317993
1901	1903	emigration	apartheid
1901	1903	emigration	bantu	0.06033953279256821
1901	1903	emigration	ghana	-0.0018262285739183426
1901	1903	emigration	asians
1901	1903	emigration	rhodesia	0.399167537689209
1901	1903	emigration	dominions	0.3725794553756714
1901	1903	emigration	overseas	-0.018610484898090363
1901	1903	emigration	commonwealth	0.37665849924087524
1901	1903	emigration	recruitment	0.348696231842041
1901	1903	emigration	racial	0.3502728343009949
1901	1903	emigration	conflicts	0.38260650634765625
1901	1903	emigration	epidemics	0.3241908848285675
1901	1903	emigration	welfare	0.4985366463661194
1901	1903	emigration	culture	0.4219025671482086
1901	1903	emigration	stricter	0.215797558426857
1901	1903	emigration	laws	0.3087618052959442
1901	1903	emigration	enforcing	0.2570498287677765
1901	1903	emigration	asylum	0.23468604683876038
1901	1903	emigration	visas	-0.11838197708129883
1901	1903	emigration	status	0.30972951650619507
1901	1903	emigration	humanitarian	0.29422587156295776
1901	1903	emigration	extradition	-0.08588947355747223
1901	1903	emigration	legislation	0.4078916907310486
1901	1903	emigration	violation	0.19206300377845764
1901	1903	emigration	criminal	0.2419784665107727
1901	1903	emigration	segregation	0.21660813689231873
1901	1903	emigration	restricting	0.3582249581813812
1901	1903	emigration	minorities	0.32561612129211426
1901	1903	emigration	overpopulation	0.26850539445877075
1901	1903	emigration	plight	0.26253193616867065
1901	1903	emigration	labourers	0.5395539999008179
1901	1903	emigration	exodus	0.5250158309936523
1901	1903	emigration	antisemitism	0.14245669543743134
1901	1903	emigration	fundamentalism
1901	1903	emigration	abolition	0.42030683159828186
1901	1903	emigration	relief	0.5141326189041138
1902	1904	immigration	emigration	0.699924111366272
1902	1904	immigration	migration	0.6359590291976929
1902	1904	immigration	immigrants	0.7292537689208984
1902	1904	immigration	immigration	1.0
1902	1904	immigration	emigrants	0.4761439859867096
1902	1904	immigration	colonization	0.5668120384216309
1902	1904	immigration	settlers	0.5092436075210571
1902	1904	immigration	population	0.5779122710227966
1902	1904	immigration	colonies	0.40015915036201477
1902	1904	immigration	promoting	0.30422455072402954
1902	1904	immigration	canada	0.43105584383010864
1902	1904	immigration	recruiting	0.4446123242378235
1902	1904	immigration	unemployed	0.408233642578125
1902	1904	immigration	aliens	0.6623501777648926
1902	1904	immigration	asiatics	0.6048552989959717
1902	1904	immigration	exclusion	0.5435277819633484
1902	1904	immigration	prohibition	0.5148011445999146
1902	1904	immigration	suppression	0.5694036483764648
1902	1904	immigration	ordinance	0.40645647048950195
1902	1904	immigration	undesirable	0.3077181875705719
1902	1904	immigration	coolies	0.5678930878639221
1902	1904	immigration	korea	0.35592880845069885
1902	1904	immigration	indiens
1902	1904	immigration	maritime	0.46415483951568604
1902	1904	immigration	enforcement	0.4863516092300415
1902	1904	immigration	palestine	0.25917983055114746
1902	1904	immigration	jews	0.5155982375144958
1902	1904	immigration	terrorism	0.40587860345840454
1902	1904	immigration	mandate	0.21800000965595245
1902	1904	immigration	government	0.45920538902282715
1902	1904	immigration	licensing	0.34909945726394653
1902	1904	immigration	administering	0.30214792490005493
1902	1904	immigration	refugees	0.3999597430229187
1902	1904	immigration	repatriation	0.4789441227912903
1902	1904	immigration	resettlement	0.33158594369888306
1902	1904	immigration	populations	0.5222084522247314
1902	1904	immigration	jewish	0.4628028869628906
1902	1904	immigration	agriculture	0.5422525405883789
1902	1904	immigration	customs	0.4544844329357147
1902	1904	immigration	influx	0.504379153251648
1902	1904	immigration	unemployment	0.14126312732696533
1902	1904	immigration	expulsion	0.4413517713546753
1902	1904	immigration	deportations	0.012150716036558151
1902	1904	immigration	repression	0.40739381313323975
1902	1904	immigration	oppression	0.3903301954269409
1902	1904	immigration	persecution	0.4306454658508301
1902	1904	immigration	censorship	0.30485209822654724
1902	1904	immigration	abuses	0.3913919925689697
1902	1904	immigration	repressive	0.3911724090576172
1902	1904	immigration	penal	0.2095409333705902
1902	1904	immigration	judicial	0.18592381477355957
1902	1904	immigration	deportation	0.47028324007987976
1902	1904	immigration	discriminatory
1902	1904	immigration	discrimination	0.3475133776664734
1902	1904	immigration	apartheid
1902	1904	immigration	bantu	0.1593782603740692
1902	1904	immigration	ghana	-0.116678386926651
1902	1904	immigration	asians	-0.1782728135585785
1902	1904	immigration	rhodesia	0.24293595552444458
1902	1904	immigration	dominions	0.27418583631515503
1902	1904	immigration	overseas	0.028775744140148163
1902	1904	immigration	commonwealth	0.3626619577407837
1902	1904	immigration	recruitment	0.4917537271976471
1902	1904	immigration	racial	0.3006337583065033
1902	1904	immigration	conflicts	0.3856646418571472
1902	1904	immigration	epidemics	0.28727102279663086
1902	1904	immigration	welfare	0.2918146848678589
1902	1904	immigration	culture	0.31021490693092346
1902	1904	immigration	stricter	0.27930301427841187
1902	1904	immigration	laws	0.44527703523635864
1902	1904	immigration	enforcing	0.3264208436012268
1902	1904	immigration	asylum	0.055137209594249725
1902	1904	immigration	visas	-0.03669559583067894
1902	1904	immigration	status	0.23855486512184143
1902	1904	immigration	humanitarian	0.19025924801826477
1902	1904	immigration	extradition	0.22516918182373047
1902	1904	immigration	legislation	0.5055400133132935
1902	1904	immigration	violation	0.4048258066177368
1902	1904	immigration	criminal	0.32982611656188965
1902	1904	immigration	segregation	0.3080533742904663
1902	1904	immigration	restricting	0.5079845190048218
1902	1904	immigration	minorities	0.2944028377532959
1902	1904	immigration	overpopulation	0.03162970021367073
1902	1904	immigration	plight	0.1569918990135193
1902	1904	immigration	labourers	0.5656607151031494
1902	1904	immigration	exodus	0.41599375009536743
1902	1904	immigration	antisemitism	0.13766106963157654
1902	1904	immigration	fundamentalism
1902	1904	immigration	abolition	0.46920251846313477
1902	1904	immigration	relief	0.2723277807235718
1902	1904	migration	emigration	0.6229730844497681
1902	1904	migration	migration	1.0
1902	1904	migration	immigrants	0.5998414754867554
1902	1904	migration	immigration	0.6359590291976929
1902	1904	migration	emigrants	0.5075523257255554
1902	1904	migration	colonization	0.5293957591056824
1902	1904	migration	settlers	0.4929758310317993
1902	1904	migration	population	0.7084141969680786
1902	1904	migration	colonies	0.291611909866333
1902	1904	migration	promoting	0.37540537118911743
1902	1904	migration	canada	0.32107067108154297
1902	1904	migration	recruiting	0.44997620582580566
1902	1904	migration	unemployed	0.36850661039352417
1902	1904	migration	aliens	0.5322278738021851
1902	1904	migration	asiatics	0.4741186499595642
1902	1904	migration	exclusion	0.3601570129394531
1902	1904	migration	prohibition	0.28977060317993164
1902	1904	migration	suppression	0.34525638818740845
1902	1904	migration	ordinance	0.1118488684296608
1902	1904	migration	undesirable	0.24174001812934875
1902	1904	migration	coolies	0.45373791456222534
1902	1904	migration	korea	0.17388060688972473
1902	1904	migration	indiens
1902	1904	migration	maritime	0.3571053743362427
1902	1904	migration	enforcement	0.19287733733654022
1902	1904	migration	palestine	0.40352725982666016
1902	1904	migration	jews	0.3806440234184265
1902	1904	migration	terrorism	0.3561437726020813
1902	1904	migration	mandate	-0.021794669330120087
1902	1904	migration	government	0.08694405853748322
1902	1904	migration	licensing	0.12980516254901886
1902	1904	migration	administering	0.21200653910636902
1902	1904	migration	refugees	0.4041522443294525
1902	1904	migration	repatriation	0.44914788007736206
1902	1904	migration	resettlement	0.4688475728034973
1902	1904	migration	populations	0.6162550449371338
1902	1904	migration	jewish	0.4420795440673828
1902	1904	migration	agriculture	0.40859687328338623
1902	1904	migration	customs	0.21709662675857544
1902	1904	migration	influx	0.596115231513977
1902	1904	migration	unemployment	0.23700185120105743
1902	1904	migration	expulsion	0.14735768735408783
1902	1904	migration	deportations	-0.06366808712482452
1902	1904	migration	repression	0.2730497717857361
1902	1904	migration	oppression	0.3078259825706482
1902	1904	migration	persecution	0.3646448850631714
1902	1904	migration	censorship	0.07485024631023407
1902	1904	migration	abuses	0.2979753911495209
1902	1904	migration	repressive	0.2576913833618164
1902	1904	migration	penal	0.08155609667301178
1902	1904	migration	judicial	-0.037496283650398254
1902	1904	migration	deportation	0.3061850666999817
1902	1904	migration	discriminatory
1902	1904	migration	discrimination	0.1608123481273651
1902	1904	migration	apartheid
1902	1904	migration	bantu	0.3390316367149353
1902	1904	migration	ghana	-0.02975095808506012
1902	1904	migration	asians	-0.12678296864032745
1902	1904	migration	rhodesia	0.3353767395019531
1902	1904	migration	dominions	0.2698592245578766
1902	1904	migration	overseas	0.032246023416519165
1902	1904	migration	commonwealth	0.15280786156654358
1902	1904	migration	recruitment	0.5419675707817078
1902	1904	migration	racial	0.33099377155303955
1902	1904	migration	conflicts	0.3728710412979126
1902	1904	migration	epidemics	0.4507080316543579
1902	1904	migration	welfare	0.4254707098007202
1902	1904	migration	culture	0.4342752695083618
1902	1904	migration	stricter	0.11211539804935455
1902	1904	migration	laws	0.29773229360580444
1902	1904	migration	enforcing	0.13965435326099396
1902	1904	migration	asylum	0.20716524124145508
1902	1904	migration	visas	0.015714406967163086
1902	1904	migration	status	0.15994738042354584
1902	1904	migration	humanitarian	0.1348913311958313
1902	1904	migration	extradition	-0.0837416872382164
1902	1904	migration	legislation	0.288291871547699
1902	1904	migration	violation	0.07001610100269318
1902	1904	migration	criminal	0.11630094796419144
1902	1904	migration	segregation	0.3984583914279938
1902	1904	migration	restricting	0.3982236981391907
1902	1904	migration	minorities	0.19028589129447937
1902	1904	migration	overpopulation	0.184474915266037
1902	1904	migration	plight	0.2387942671775818
1902	1904	migration	labourers	0.5894601941108704
1902	1904	migration	exodus	0.6743389964103699
1902	1904	migration	antisemitism	0.16884776949882507
1902	1904	migration	fundamentalism
1902	1904	migration	abolition	0.27486491203308105
1902	1904	migration	relief	0.3598978519439697
1902	1904	emigration	emigration	0.9999999403953552
1902	1904	emigration	migration	0.6229730844497681
1902	1904	emigration	immigrants	0.5890220403671265
1902	1904	emigration	immigration	0.699924111366272
1902	1904	emigration	emigrants	0.5887563824653625
1902	1904	emigration	colonization	0.6496363282203674
1902	1904	emigration	settlers	0.5434130430221558
1902	1904	emigration	population	0.5292024612426758
1902	1904	emigration	colonies	0.4948304295539856
1902	1904	emigration	promoting	0.45636916160583496
1902	1904	emigration	canada	0.5499526262283325
1902	1904	emigration	recruiting	0.46865615248680115
1902	1904	emigration	unemployed	0.4708721339702606
1902	1904	emigration	aliens	0.496385782957077
1902	1904	emigration	asiatics	0.49100950360298157
1902	1904	emigration	exclusion	0.322864830493927
1902	1904	emigration	prohibition	0.2795265316963196
1902	1904	emigration	suppression	0.44879719614982605
1902	1904	emigration	ordinance	0.16463221609592438
1902	1904	emigration	undesirable	0.183553084731102
1902	1904	emigration	coolies	0.45031070709228516
1902	1904	emigration	korea	0.26223933696746826
1902	1904	emigration	indiens
1902	1904	emigration	maritime	0.4295608699321747
1902	1904	emigration	enforcement	0.30986183881759644
1902	1904	emigration	palestine	0.4575938582420349
1902	1904	emigration	jews	0.44835007190704346
1902	1904	emigration	terrorism	0.40419402718544006
1902	1904	emigration	mandate	0.10371558368206024
1902	1904	emigration	government	0.3112643361091614
1902	1904	emigration	licensing	0.12813666462898254
1902	1904	emigration	administering	0.3109625577926636
1902	1904	emigration	refugees	0.45613589882850647
1902	1904	emigration	repatriation	0.5114184617996216
1902	1904	emigration	resettlement	0.47369441390037537
1902	1904	emigration	populations	0.4635578393936157
1902	1904	emigration	jewish	0.5338462591171265
1902	1904	emigration	agriculture	0.5411885976791382
1902	1904	emigration	customs	0.35636430978775024
1902	1904	emigration	influx	0.4582020044326782
1902	1904	emigration	unemployment	-0.04688657820224762
1902	1904	emigration	expulsion	0.2813344895839691
1902	1904	emigration	deportations	-0.01445799320936203
1902	1904	emigration	repression	0.35418325662612915
1902	1904	emigration	oppression	0.3308195471763611
1902	1904	emigration	persecution	0.40214210748672485
1902	1904	emigration	censorship	0.14532068371772766
1902	1904	emigration	abuses	0.3192131519317627
1902	1904	emigration	repressive	0.3482454717159271
1902	1904	emigration	penal	0.1342160403728485
1902	1904	emigration	judicial	0.07957173883914948
1902	1904	emigration	deportation	0.3079221546649933
1902	1904	emigration	discriminatory
1902	1904	emigration	discrimination	0.15387274324893951
1902	1904	emigration	apartheid
1902	1904	emigration	bantu	0.20697647333145142
1902	1904	emigration	ghana	-0.11017536371946335
1902	1904	emigration	asians	-0.23139086365699768
1902	1904	emigration	rhodesia	0.36413252353668213
1902	1904	emigration	dominions	0.25758644938468933
1902	1904	emigration	overseas	0.05068190395832062
1902	1904	emigration	commonwealth	0.33604997396469116
1902	1904	emigration	recruitment	0.5205538272857666
1902	1904	emigration	racial	0.25821614265441895
1902	1904	emigration	conflicts	0.2418011575937271
1902	1904	emigration	epidemics	0.2535948157310486
1902	1904	emigration	welfare	0.3951368033885956
1902	1904	emigration	culture	0.35953259468078613
1902	1904	emigration	stricter	0.1831846833229065
1902	1904	emigration	laws	0.2635987102985382
1902	1904	emigration	enforcing	0.20051942765712738
1902	1904	emigration	asylum	0.1375996470451355
1902	1904	emigration	visas	-0.11912374198436737
1902	1904	emigration	status	0.24483680725097656
1902	1904	emigration	humanitarian	0.22073298692703247
1902	1904	emigration	extradition	-0.020367547869682312
1902	1904	emigration	legislation	0.31980156898498535
1902	1904	emigration	violation	0.1986968070268631
1902	1904	emigration	criminal	0.19292014837265015
1902	1904	emigration	segregation	0.2918693423271179
1902	1904	emigration	restricting	0.3983320891857147
1902	1904	emigration	minorities	0.18069352209568024
1902	1904	emigration	overpopulation	0.1016649603843689
1902	1904	emigration	plight	0.18615321815013885
1902	1904	emigration	labourers	0.48202285170555115
1902	1904	emigration	exodus	0.41975200176239014
1902	1904	emigration	antisemitism	0.24201160669326782
1902	1904	emigration	fundamentalism
1902	1904	emigration	abolition	0.3343571424484253
1902	1904	emigration	relief	0.41942524909973145
1903	1905	immigration	emigration	0.6777918934822083
1903	1905	immigration	migration	0.6189382076263428
1903	1905	immigration	immigrants	0.760543167591095
1903	1905	immigration	immigration	1.0
1903	1905	immigration	emigrants	0.5441986918449402
1903	1905	immigration	colonization	0.5524203777313232
1903	1905	immigration	settlers	0.5701360106468201
1903	1905	immigration	population	0.5545352697372437
1903	1905	immigration	colonies	0.4289041757583618
1903	1905	immigration	promoting	0.26484590768814087
1903	1905	immigration	canada	0.45085737109184265
1903	1905	immigration	recruiting	0.4575125575065613
1903	1905	immigration	unemployed	0.409252405166626
1903	1905	immigration	aliens	0.6822264194488525
1903	1905	immigration	asiatics	0.6626029014587402
1903	1905	immigration	exclusion	0.6457327008247375
1903	1905	immigration	prohibition	0.5440539717674255
1903	1905	immigration	suppression	0.5733777284622192
1903	1905	immigration	ordinance	0.5564407706260681
1903	1905	immigration	undesirable	0.42840129137039185
1903	1905	immigration	coolies	0.5876402854919434
1903	1905	immigration	korea	0.28724050521850586
1903	1905	immigration	indiens
1903	1905	immigration	maritime	0.36159345507621765
1903	1905	immigration	enforcement	0.5171622037887573
1903	1905	immigration	palestine	0.11596763134002686
1903	1905	immigration	jews	0.4237251877784729
1903	1905	immigration	terrorism	0.3612314462661743
1903	1905	immigration	mandate	0.21185964345932007
1903	1905	immigration	government	0.4850894510746002
1903	1905	immigration	licensing	0.37666434049606323
1903	1905	immigration	administering	0.32305908203125
1903	1905	immigration	refugees	0.4325316548347473
1903	1905	immigration	repatriation	0.6134872436523438
1903	1905	immigration	resettlement	0.28651493787765503
1903	1905	immigration	populations	0.5057055950164795
1903	1905	immigration	jewish	0.4091618061065674
1903	1905	immigration	agriculture	0.4915355443954468
1903	1905	immigration	customs	0.5018200874328613
1903	1905	immigration	influx	0.5366687774658203
1903	1905	immigration	unemployment	0.23613929748535156
1903	1905	immigration	expulsion	0.3479333817958832
1903	1905	immigration	deportations	0.03300560265779495
1903	1905	immigration	repression	0.403566837310791
1903	1905	immigration	oppression	0.4485081434249878
1903	1905	immigration	persecution	0.3603564500808716
1903	1905	immigration	censorship	0.26070159673690796
1903	1905	immigration	abuses	0.4108050763607025
1903	1905	immigration	repressive	0.37119948863983154
1903	1905	immigration	penal	0.17860034108161926
1903	1905	immigration	judicial	0.1887684166431427
1903	1905	immigration	deportation	0.5231471061706543
1903	1905	immigration	discriminatory
1903	1905	immigration	discrimination	0.4220502972602844
1903	1905	immigration	apartheid
1903	1905	immigration	bantu	0.13275715708732605
1903	1905	immigration	ghana	-0.256935179233551
1903	1905	immigration	asians	-0.0791519433259964
1903	1905	immigration	rhodesia	0.30886930227279663
1903	1905	immigration	dominions	0.3461968004703522
1903	1905	immigration	overseas	0.05851311981678009
1903	1905	immigration	commonwealth	0.48272666335105896
1903	1905	immigration	recruitment	0.4320929944515228
1903	1905	immigration	racial	0.29040879011154175
1903	1905	immigration	conflicts	0.30182498693466187
1903	1905	immigration	epidemics	0.21986889839172363
1903	1905	immigration	welfare	0.2760341763496399
1903	1905	immigration	culture	0.24606093764305115
1903	1905	immigration	stricter	0.3586702346801758
1903	1905	immigration	laws	0.4497300684452057
1903	1905	immigration	enforcing	0.3861311674118042
1903	1905	immigration	asylum	0.03186173737049103
1903	1905	immigration	visas	-0.1179383397102356
1903	1905	immigration	status	0.27462664246559143
1903	1905	immigration	humanitarian	0.025874465703964233
1903	1905	immigration	extradition	0.21400676667690277
1903	1905	immigration	legislation	0.5104690194129944
1903	1905	immigration	violation	0.4225658178329468
1903	1905	immigration	criminal	0.3302614390850067
1903	1905	immigration	segregation	0.4612334370613098
1903	1905	immigration	restricting	0.434354305267334
1903	1905	immigration	minorities	0.320109486579895
1903	1905	immigration	overpopulation	0.2277562916278839
1903	1905	immigration	plight	0.257670134305954
1903	1905	immigration	labourers	0.6416457891464233
1903	1905	immigration	exodus	0.4908059537410736
1903	1905	immigration	antisemitism	0.1241847574710846
1903	1905	immigration	fundamentalism
1903	1905	immigration	abolition	0.4491667151451111
1903	1905	immigration	relief	0.4032844305038452
1903	1905	migration	emigration	0.590550422668457
1903	1905	migration	migration	1.0
1903	1905	migration	immigrants	0.5463200807571411
1903	1905	migration	immigration	0.6189382076263428
1903	1905	migration	emigrants	0.37558114528656006
1903	1905	migration	colonization	0.49643591046333313
1903	1905	migration	settlers	0.48262056708335876
1903	1905	migration	population	0.6803346872329712
1903	1905	migration	colonies	0.34583693742752075
1903	1905	migration	promoting	0.37083032727241516
1903	1905	migration	canada	0.3122630715370178
1903	1905	migration	recruiting	0.44507896900177
1903	1905	migration	unemployed	0.4746900200843811
1903	1905	migration	aliens	0.4635081887245178
1903	1905	migration	asiatics	0.4635453522205353
1903	1905	migration	exclusion	0.499496728181839
1903	1905	migration	prohibition	0.390392541885376
1903	1905	migration	suppression	0.4780195653438568
1903	1905	migration	ordinance	0.22965216636657715
1903	1905	migration	undesirable	0.46446430683135986
1903	1905	migration	coolies	0.35743284225463867
1903	1905	migration	korea	0.11607405543327332
1903	1905	migration	indiens
1903	1905	migration	maritime	0.27926015853881836
1903	1905	migration	enforcement	0.2515621781349182
1903	1905	migration	palestine	0.18544891476631165
1903	1905	migration	jews	0.4211171865463257
1903	1905	migration	terrorism	0.356609582901001
1903	1905	migration	mandate	0.05565045773983002
1903	1905	migration	government	0.11697683483362198
1903	1905	migration	licensing	0.20712894201278687
1903	1905	migration	administering	0.21793228387832642
1903	1905	migration	refugees	0.3541298508644104
1903	1905	migration	repatriation	0.4557505249977112
1903	1905	migration	resettlement	0.4278131425380707
1903	1905	migration	populations	0.6296725273132324
1903	1905	migration	jewish	0.45951998233795166
1903	1905	migration	agriculture	0.48557552695274353
1903	1905	migration	customs	0.1829376518726349
1903	1905	migration	influx	0.5898324251174927
1903	1905	migration	unemployment	0.4176819920539856
1903	1905	migration	expulsion	0.2089054137468338
1903	1905	migration	deportations	0.08446870744228363
1903	1905	migration	repression	0.2872418463230133
1903	1905	migration	oppression	0.44162172079086304
1903	1905	migration	persecution	0.4720560908317566
1903	1905	migration	censorship	0.1313011348247528
1903	1905	migration	abuses	0.40498554706573486
1903	1905	migration	repressive	0.19069768488407135
1903	1905	migration	penal	0.14851118624210358
1903	1905	migration	judicial	0.10296472162008286
1903	1905	migration	deportation	0.30800801515579224
1903	1905	migration	discriminatory
1903	1905	migration	discrimination	0.31119102239608765
1903	1905	migration	apartheid
1903	1905	migration	bantu	0.27006036043167114
1903	1905	migration	ghana	-0.1098741665482521
1903	1905	migration	asians	-0.17103421688079834
1903	1905	migration	rhodesia	0.3109266757965088
1903	1905	migration	dominions	0.1960061639547348
1903	1905	migration	overseas	-0.027505580335855484
1903	1905	migration	commonwealth	0.16644194722175598
1903	1905	migration	recruitment	0.3561421036720276
1903	1905	migration	racial	0.4259902536869049
1903	1905	migration	conflicts	0.4076266586780548
1903	1905	migration	epidemics	0.4704506993293762
1903	1905	migration	welfare	0.45808932185173035
1903	1905	migration	culture	0.4317173361778259
1903	1905	migration	stricter	0.2647891938686371
1903	1905	migration	laws	0.36421293020248413
1903	1905	migration	enforcing	0.20093144476413727
1903	1905	migration	asylum	0.20144356787204742
1903	1905	migration	visas	-0.13025367259979248
1903	1905	migration	status	0.15850284695625305
1903	1905	migration	humanitarian	0.09758450835943222
1903	1905	migration	extradition	-0.010176807641983032
1903	1905	migration	legislation	0.4083370566368103
1903	1905	migration	violation	0.12158922106027603
1903	1905	migration	criminal	0.26437216997146606
1903	1905	migration	segregation	0.5081537365913391
1903	1905	migration	restricting	0.32671165466308594
1903	1905	migration	minorities	0.310549259185791
1903	1905	migration	overpopulation	0.2750462293624878
1903	1905	migration	plight	0.39752399921417236
1903	1905	migration	labourers	0.5469046831130981
1903	1905	migration	exodus	0.7035903930664062
1903	1905	migration	antisemitism	0.18196062743663788
1903	1905	migration	fundamentalism
1903	1905	migration	abolition	0.30512306094169617
1903	1905	migration	relief	0.36575692892074585
1903	1905	emigration	emigration	0.9999999403953552
1903	1905	emigration	migration	0.590550422668457
1903	1905	emigration	immigrants	0.5579180717468262
1903	1905	emigration	immigration	0.6777918934822083
1903	1905	emigration	emigrants	0.5673261880874634
1903	1905	emigration	colonization	0.6081308126449585
1903	1905	emigration	settlers	0.5038672685623169
1903	1905	emigration	population	0.46481090784072876
1903	1905	emigration	colonies	0.4905945956707001
1903	1905	emigration	promoting	0.3536475598812103
1903	1905	emigration	canada	0.5591533184051514
1903	1905	emigration	recruiting	0.461758553981781
1903	1905	emigration	unemployed	0.4586622714996338
1903	1905	emigration	aliens	0.43427354097366333
1903	1905	emigration	asiatics	0.44131162762641907
1903	1905	emigration	exclusion	0.3661855161190033
1903	1905	emigration	prohibition	0.2438088059425354
1903	1905	emigration	suppression	0.3784949779510498
1903	1905	emigration	ordinance	0.2526443898677826
1903	1905	emigration	undesirable	0.23591399192810059
1903	1905	emigration	coolies	0.4250675439834595
1903	1905	emigration	korea	0.16646166145801544
1903	1905	emigration	indiens
1903	1905	emigration	maritime	0.2748928368091583
1903	1905	emigration	enforcement	0.23907049000263214
1903	1905	emigration	palestine	0.31683650612831116
1903	1905	emigration	jews	0.37273985147476196
1903	1905	emigration	terrorism	0.2423229068517685
1903	1905	emigration	mandate	0.08990637958049774
1903	1905	emigration	government	0.2962668836116791
1903	1905	emigration	licensing	0.10087896883487701
1903	1905	emigration	administering	0.2696588933467865
1903	1905	emigration	refugees	0.42772331833839417
1903	1905	emigration	repatriation	0.49251124262809753
1903	1905	emigration	resettlement	0.3425682783126831
1903	1905	emigration	populations	0.4026094973087311
1903	1905	emigration	jewish	0.4960031509399414
1903	1905	emigration	agriculture	0.5105786323547363
1903	1905	emigration	customs	0.3980357050895691
1903	1905	emigration	influx	0.3948066830635071
1903	1905	emigration	unemployment	0.17581751942634583
1903	1905	emigration	expulsion	0.1884022057056427
1903	1905	emigration	deportations	0.05375222861766815
1903	1905	emigration	repression	0.34516802430152893
1903	1905	emigration	oppression	0.279335618019104
1903	1905	emigration	persecution	0.3068748712539673
1903	1905	emigration	censorship	0.1361769437789917
1903	1905	emigration	abuses	0.25212597846984863
1903	1905	emigration	repressive	0.2996712327003479
1903	1905	emigration	penal	0.09410067647695541
1903	1905	emigration	judicial	0.06852564215660095
1903	1905	emigration	deportation	0.292615681886673
1903	1905	emigration	discriminatory
1903	1905	emigration	discrimination	0.1678037941455841
1903	1905	emigration	apartheid
1903	1905	emigration	bantu	0.12146292626857758
1903	1905	emigration	ghana	-0.15769515931606293
1903	1905	emigration	asians	-0.08464626967906952
1903	1905	emigration	rhodesia	0.3329603970050812
1903	1905	emigration	dominions	0.2590576112270355
1903	1905	emigration	overseas	0.09869056940078735
1903	1905	emigration	commonwealth	0.3208599090576172
1903	1905	emigration	recruitment	0.4322170913219452
1903	1905	emigration	racial	0.2034362256526947
1903	1905	emigration	conflicts	0.14936769008636475
1903	1905	emigration	epidemics	0.16997253894805908
1903	1905	emigration	welfare	0.32722389698028564
1903	1905	emigration	culture	0.32028940320014954
1903	1905	emigration	stricter	0.17266660928726196
1903	1905	emigration	laws	0.2519010901451111
1903	1905	emigration	enforcing	0.16056609153747559
1903	1905	emigration	asylum	0.1556488424539566
1903	1905	emigration	visas	-0.10064104199409485
1903	1905	emigration	status	0.21191132068634033
1903	1905	emigration	humanitarian	0.07826550304889679
1903	1905	emigration	extradition	0.04990367591381073
1903	1905	emigration	legislation	0.25375446677207947
1903	1905	emigration	violation	0.11196208000183105
1903	1905	emigration	criminal	0.26302075386047363
1903	1905	emigration	segregation	0.3387414813041687
1903	1905	emigration	restricting	0.25874102115631104
1903	1905	emigration	minorities	0.14623410999774933
1903	1905	emigration	overpopulation	0.20078444480895996
1903	1905	emigration	plight	0.16436973214149475
1903	1905	emigration	labourers	0.462501585483551
1903	1905	emigration	exodus	0.39584434032440186
1903	1905	emigration	antisemitism	0.13530588150024414
1903	1905	emigration	fundamentalism
1903	1905	emigration	abolition	0.25334033370018005
1903	1905	emigration	relief	0.3828132450580597
1904	1906	immigration	emigration	0.6484681367874146
1904	1906	immigration	migration	0.5495250225067139
1904	1906	immigration	immigrants	0.7299575805664062
1904	1906	immigration	immigration	1.0
1904	1906	immigration	emigrants	0.5470495820045471
1904	1906	immigration	colonization	0.4734068512916565
1904	1906	immigration	settlers	0.5533450841903687
1904	1906	immigration	population	0.501714825630188
1904	1906	immigration	colonies	0.4948037266731262
1904	1906	immigration	promoting	0.2485874444246292
1904	1906	immigration	canada	0.45959988236427307
1904	1906	immigration	recruiting	0.3970327377319336
1904	1906	immigration	unemployed	0.40615329146385193
1904	1906	immigration	aliens	0.68436598777771
1904	1906	immigration	asiatics	0.6745884418487549
1904	1906	immigration	exclusion	0.6750764846801758
1904	1906	immigration	prohibition	0.582072913646698
1904	1906	immigration	suppression	0.4866800904273987
1904	1906	immigration	ordinance	0.6325100660324097
1904	1906	immigration	undesirable	0.6101639866828918
1904	1906	immigration	coolies	0.5287620425224304
1904	1906	immigration	korea	0.2564932107925415
1904	1906	immigration	indiens
1904	1906	immigration	maritime	0.4079135060310364
1904	1906	immigration	enforcement	0.5365046262741089
1904	1906	immigration	palestine	0.15581780672073364
1904	1906	immigration	jews	0.33462998270988464
1904	1906	immigration	terrorism	0.3532710671424866
1904	1906	immigration	mandate	0.30418097972869873
1904	1906	immigration	government	0.491615355014801
1904	1906	immigration	licensing	0.4435732960700989
1904	1906	immigration	administering	0.39604225754737854
1904	1906	immigration	refugees	0.43640345335006714
1904	1906	immigration	repatriation	0.5823736190795898
1904	1906	immigration	resettlement	0.09563533216714859
1904	1906	immigration	populations	0.4221359193325043
1904	1906	immigration	jewish	0.35574769973754883
1904	1906	immigration	agriculture	0.5253519415855408
1904	1906	immigration	customs	0.48742160201072693
1904	1906	immigration	influx	0.45003464818000793
1904	1906	immigration	unemployment	0.4253653287887573
1904	1906	immigration	expulsion	0.3690999746322632
1904	1906	immigration	deportations	0.1080094426870346
1904	1906	immigration	repression	0.29671594500541687
1904	1906	immigration	oppression	0.4084683060646057
1904	1906	immigration	persecution	0.24216032028198242
1904	1906	immigration	censorship	0.3102334141731262
1904	1906	immigration	abuses	0.48221856355667114
1904	1906	immigration	repressive	0.3171595335006714
1904	1906	immigration	penal	0.2714810371398926
1904	1906	immigration	judicial	0.30730199813842773
1904	1906	immigration	deportation	0.48638367652893066
1904	1906	immigration	discriminatory
1904	1906	immigration	discrimination	0.44578883051872253
1904	1906	immigration	apartheid
1904	1906	immigration	bantu	0.15516498684883118
1904	1906	immigration	ghana
1904	1906	immigration	asians	-0.06436994671821594
1904	1906	immigration	rhodesia	0.27094897627830505
1904	1906	immigration	dominions	0.3195834755897522
1904	1906	immigration	overseas	0.0887129008769989
1904	1906	immigration	commonwealth	0.5615275502204895
1904	1906	immigration	recruitment	0.3568625748157501
1904	1906	immigration	racial	0.2520127296447754
1904	1906	immigration	conflicts	0.16014841198921204
1904	1906	immigration	epidemics	0.28554773330688477
1904	1906	immigration	welfare	0.2869265377521515
1904	1906	immigration	culture	0.2630179524421692
1904	1906	immigration	stricter	0.33452677726745605
1904	1906	immigration	laws	0.5150159597396851
1904	1906	immigration	enforcing	0.4700199067592621
1904	1906	immigration	asylum	0.07566952705383301
1904	1906	immigration	visas	-0.270409494638443
1904	1906	immigration	status	0.29608985781669617
1904	1906	immigration	humanitarian	0.04811972752213478
1904	1906	immigration	extradition	0.2394426316022873
1904	1906	immigration	legislation	0.5750564336776733
1904	1906	immigration	violation	0.4265129566192627
1904	1906	immigration	criminal	0.33935782313346863
1904	1906	immigration	segregation	0.34245139360427856
1904	1906	immigration	restricting	0.4291301369667053
1904	1906	immigration	minorities	0.3272225856781006
1904	1906	immigration	overpopulation	-0.021171510219573975
1904	1906	immigration	plight	0.22616596519947052
1904	1906	immigration	labourers	0.6212140917778015
1904	1906	immigration	exodus	0.426933228969574
1904	1906	immigration	antisemitism	0.006562359631061554
1904	1906	immigration	fundamentalism
1904	1906	immigration	abolition	0.5018936395645142
1904	1906	immigration	relief	0.3504243791103363
1904	1906	migration	emigration	0.6215713024139404
1904	1906	migration	migration	1.0
1904	1906	migration	immigrants	0.46910467743873596
1904	1906	migration	immigration	0.5495250225067139
1904	1906	migration	emigrants	0.26595887541770935
1904	1906	migration	colonization	0.4671251177787781
1904	1906	migration	settlers	0.5261475443840027
1904	1906	migration	population	0.6255698204040527
1904	1906	migration	colonies	0.42806875705718994
1904	1906	migration	promoting	0.32960182428359985
1904	1906	migration	canada	0.3175755739212036
1904	1906	migration	recruiting	0.4145607054233551
1904	1906	migration	unemployed	0.46152663230895996
1904	1906	migration	aliens	0.4014655351638794
1904	1906	migration	asiatics	0.5430431962013245
1904	1906	migration	exclusion	0.482227623462677
1904	1906	migration	prohibition	0.384341835975647
1904	1906	migration	suppression	0.42554908990859985
1904	1906	migration	ordinance	0.25812938809394836
1904	1906	migration	undesirable	0.4379604458808899
1904	1906	migration	coolies	0.3899943232536316
1904	1906	migration	korea	0.1914052516222
1904	1906	migration	indiens
1904	1906	migration	maritime	0.24069789052009583
1904	1906	migration	enforcement	0.24421364068984985
1904	1906	migration	palestine	0.21514980494976044
1904	1906	migration	jews	0.40835028886795044
1904	1906	migration	terrorism	0.4282829761505127
1904	1906	migration	mandate	0.1233644038438797
1904	1906	migration	government	0.18008700013160706
1904	1906	migration	licensing	0.1732596606016159
1904	1906	migration	administering	0.2189948856830597
1904	1906	migration	refugees	0.3635269105434418
1904	1906	migration	repatriation	0.49627840518951416
1904	1906	migration	resettlement	0.27747419476509094
1904	1906	migration	populations	0.5829943418502808
1904	1906	migration	jewish	0.408737450838089
1904	1906	migration	agriculture	0.4033213257789612
1904	1906	migration	customs	0.19697672128677368
1904	1906	migration	influx	0.6518783569335938
1904	1906	migration	unemployment	0.65848708152771
1904	1906	migration	expulsion	0.22699539363384247
1904	1906	migration	deportations	0.2756742238998413
1904	1906	migration	repression	0.37579822540283203
1904	1906	migration	oppression	0.49899715185165405
1904	1906	migration	persecution	0.417597234249115
1904	1906	migration	censorship	0.16148260235786438
1904	1906	migration	abuses	0.5420957803726196
1904	1906	migration	repressive	0.3165418207645416
1904	1906	migration	penal	0.14624527096748352
1904	1906	migration	judicial	0.11612387746572495
1904	1906	migration	deportation	0.3341970145702362
1904	1906	migration	discriminatory
1904	1906	migration	discrimination	0.34776759147644043
1904	1906	migration	apartheid
1904	1906	migration	bantu	0.3744906783103943
1904	1906	migration	ghana
1904	1906	migration	asians	-0.02366805635392666
1904	1906	migration	rhodesia	0.38982897996902466
1904	1906	migration	dominions	0.20473909378051758
1904	1906	migration	overseas	0.0727279931306839
1904	1906	migration	commonwealth	0.2296409010887146
1904	1906	migration	recruitment	0.3500431180000305
1904	1906	migration	racial	0.4562201201915741
1904	1906	migration	conflicts	0.42846304178237915
1904	1906	migration	epidemics	0.5080455541610718
1904	1906	migration	welfare	0.41004613041877747
1904	1906	migration	culture	0.41091257333755493
1904	1906	migration	stricter	0.3060038983821869
1904	1906	migration	laws	0.31085464358329773
1904	1906	migration	enforcing	0.26170337200164795
1904	1906	migration	asylum	0.09548790007829666
1904	1906	migration	visas	-0.07131868600845337
1904	1906	migration	status	0.15856444835662842
1904	1906	migration	humanitarian	0.1050201803445816
1904	1906	migration	extradition	0.06597274541854858
1904	1906	migration	legislation	0.4225282669067383
1904	1906	migration	violation	0.18974676728248596
1904	1906	migration	criminal	0.2655307948589325
1904	1906	migration	segregation	0.4099259078502655
1904	1906	migration	restricting	0.38996538519859314
1904	1906	migration	minorities	0.37849271297454834
1904	1906	migration	overpopulation	0.25718021392822266
1904	1906	migration	plight	0.404083251953125
1904	1906	migration	labourers	0.5641317367553711
1904	1906	migration	exodus	0.7317907214164734
1904	1906	migration	antisemitism	0.19319377839565277
1904	1906	migration	fundamentalism
1904	1906	migration	abolition	0.35918599367141724
1904	1906	migration	relief	0.4447733163833618
1904	1906	emigration	emigration	1.0
1904	1906	emigration	migration	0.6215713024139404
1904	1906	emigration	immigrants	0.5608322620391846
1904	1906	emigration	immigration	0.6484681367874146
1904	1906	emigration	emigrants	0.5624988079071045
1904	1906	emigration	colonization	0.6215904951095581
1904	1906	emigration	settlers	0.5606933236122131
1904	1906	emigration	population	0.47743964195251465
1904	1906	emigration	colonies	0.5636157989501953
1904	1906	emigration	promoting	0.4370315372943878
1904	1906	emigration	canada	0.5706897974014282
1904	1906	emigration	recruiting	0.4207661747932434
1904	1906	emigration	unemployed	0.5435311794281006
1904	1906	emigration	aliens	0.43637505173683167
1904	1906	emigration	asiatics	0.4707016050815582
1904	1906	emigration	exclusion	0.41778773069381714
1904	1906	emigration	prohibition	0.2926154136657715
1904	1906	emigration	suppression	0.33121979236602783
1904	1906	emigration	ordinance	0.29100412130355835
1904	1906	emigration	undesirable	0.33170410990715027
1904	1906	emigration	coolies	0.40176886320114136
1904	1906	emigration	korea	0.14583708345890045
1904	1906	emigration	indiens
1904	1906	emigration	maritime	0.21909968554973602
1904	1906	emigration	enforcement	0.2580999433994293
1904	1906	emigration	palestine	0.34813469648361206
1904	1906	emigration	jews	0.3779061436653137
1904	1906	emigration	terrorism	0.30424588918685913
1904	1906	emigration	mandate	0.18018290400505066
1904	1906	emigration	government	0.3012664318084717
1904	1906	emigration	licensing	0.15222591161727905
1904	1906	emigration	administering	0.28656673431396484
1904	1906	emigration	refugees	0.4072222411632538
1904	1906	emigration	repatriation	0.458073228597641
1904	1906	emigration	resettlement	0.19004890322685242
1904	1906	emigration	populations	0.4663373827934265
1904	1906	emigration	jewish	0.4982873499393463
1904	1906	emigration	agriculture	0.48913291096687317
1904	1906	emigration	customs	0.24796544015407562
1904	1906	emigration	influx	0.4046104848384857
1904	1906	emigration	unemployment	0.4659464359283447
1904	1906	emigration	expulsion	0.0767579898238182
1904	1906	emigration	deportations	0.1382550597190857
1904	1906	emigration	repression	0.2666775584220886
1904	1906	emigration	oppression	0.31196585297584534
1904	1906	emigration	persecution	0.2258628010749817
1904	1906	emigration	censorship	0.14757384359836578
1904	1906	emigration	abuses	0.3615238070487976
1904	1906	emigration	repressive	0.27630800008773804
1904	1906	emigration	penal	0.09669660031795502
1904	1906	emigration	judicial	0.14247818291187286
1904	1906	emigration	deportation	0.2013935148715973
1904	1906	emigration	discriminatory
1904	1906	emigration	discrimination	0.2176979035139084
1904	1906	emigration	apartheid
1904	1906	emigration	bantu	0.20282123982906342
1904	1906	emigration	ghana
1904	1906	emigration	asians	-0.02428223192691803
1904	1906	emigration	rhodesia	0.3262860178947449
1904	1906	emigration	dominions	0.22007988393306732
1904	1906	emigration	overseas	0.19380971789360046
1904	1906	emigration	commonwealth	0.3920269012451172
1904	1906	emigration	recruitment	0.35512015223503113
1904	1906	emigration	racial	0.26548948884010315
1904	1906	emigration	conflicts	0.11786579340696335
1904	1906	emigration	epidemics	0.26203325390815735
1904	1906	emigration	welfare	0.34319648146629333
1904	1906	emigration	culture	0.27502942085266113
1904	1906	emigration	stricter	0.19474007189273834
1904	1906	emigration	laws	0.27687886357307434
1904	1906	emigration	enforcing	0.23535698652267456
1904	1906	emigration	asylum	0.22359398007392883
1904	1906	emigration	visas	-0.20569825172424316
1904	1906	emigration	status	0.17990057170391083
1904	1906	emigration	humanitarian	0.06456304341554642
1904	1906	emigration	extradition	0.06542684137821198
1904	1906	emigration	legislation	0.3621686100959778
1904	1906	emigration	violation	0.1113319993019104
1904	1906	emigration	criminal	0.2310822606086731
1904	1906	emigration	segregation	0.3437076210975647
1904	1906	emigration	restricting	0.2853773534297943
1904	1906	emigration	minorities	0.1688893735408783
1904	1906	emigration	overpopulation	0.05489172041416168
1904	1906	emigration	plight	0.17962384223937988
1904	1906	emigration	labourers	0.5538403987884521
1904	1906	emigration	exodus	0.4585611820220947
1904	1906	emigration	antisemitism	-0.058269381523132324
1904	1906	emigration	fundamentalism
1904	1906	emigration	abolition	0.30266398191452026
1904	1906	emigration	relief	0.4826868772506714
1905	1907	immigration	emigration	0.586882472038269
1905	1907	immigration	migration	0.4557400941848755
1905	1907	immigration	immigrants	0.7117180824279785
1905	1907	immigration	immigration	1.0
1905	1907	immigration	emigrants	0.5624479055404663
1905	1907	immigration	colonization	0.4242153763771057
1905	1907	immigration	settlers	0.5269891023635864
1905	1907	immigration	population	0.44278421998023987
1905	1907	immigration	colonies	0.504243016242981
1905	1907	immigration	promoting	0.2407405972480774
1905	1907	immigration	canada	0.503569483757019
1905	1907	immigration	recruiting	0.48817527294158936
1905	1907	immigration	unemployed	0.41322842240333557
1905	1907	immigration	aliens	0.6803841590881348
1905	1907	immigration	asiatics	0.6250503659248352
1905	1907	immigration	exclusion	0.6343203783035278
1905	1907	immigration	prohibition	0.5545775294303894
1905	1907	immigration	suppression	0.44141578674316406
1905	1907	immigration	ordinance	0.5331722497940063
1905	1907	immigration	undesirable	0.608165979385376
1905	1907	immigration	coolies	0.5428534746170044
1905	1907	immigration	korea	0.3122304081916809
1905	1907	immigration	indiens
1905	1907	immigration	maritime	0.4480089545249939
1905	1907	immigration	enforcement	0.5279476046562195
1905	1907	immigration	palestine	0.1495230495929718
1905	1907	immigration	jews	0.2994014322757721
1905	1907	immigration	terrorism	0.2843469977378845
1905	1907	immigration	mandate	0.31169724464416504
1905	1907	immigration	government	0.49229830503463745
1905	1907	immigration	licensing	0.3843926191329956
1905	1907	immigration	administering	0.3307398557662964
1905	1907	immigration	refugees	0.4103893041610718
1905	1907	immigration	repatriation	0.49555349349975586
1905	1907	immigration	resettlement	0.10174062848091125
1905	1907	immigration	populations	0.36238980293273926
1905	1907	immigration	jewish	0.3063170611858368
1905	1907	immigration	agriculture	0.5346927642822266
1905	1907	immigration	customs	0.48016148805618286
1905	1907	immigration	influx	0.4065903127193451
1905	1907	immigration	unemployment	0.43947410583496094
1905	1907	immigration	expulsion	0.3357069194316864
1905	1907	immigration	deportations	0.025259951129555702
1905	1907	immigration	repression	0.3460255265235901
1905	1907	immigration	oppression	0.38851696252822876
1905	1907	immigration	persecution	0.26961466670036316
1905	1907	immigration	censorship	0.3675457835197449
1905	1907	immigration	abuses	0.43710172176361084
1905	1907	immigration	repressive	0.34642064571380615
1905	1907	immigration	penal	0.15837249159812927
1905	1907	immigration	judicial	0.32908007502555847
1905	1907	immigration	deportation	0.3942202627658844
1905	1907	immigration	discriminatory	0.019351664930582047
1905	1907	immigration	discrimination	0.4499084949493408
1905	1907	immigration	apartheid
1905	1907	immigration	bantu	-0.0688643604516983
1905	1907	immigration	ghana	0.04560747742652893
1905	1907	immigration	asians	-0.16875973343849182
1905	1907	immigration	rhodesia	0.18709467351436615
1905	1907	immigration	dominions	0.31778132915496826
1905	1907	immigration	overseas	0.17050249874591827
1905	1907	immigration	commonwealth	0.5081282258033752
1905	1907	immigration	recruitment	0.29717007279396057
1905	1907	immigration	racial	0.2682251036167145
1905	1907	immigration	conflicts	0.22646763920783997
1905	1907	immigration	epidemics	0.28815388679504395
1905	1907	immigration	welfare	0.26527440547943115
1905	1907	immigration	culture	0.30433356761932373
1905	1907	immigration	stricter	0.44453251361846924
1905	1907	immigration	laws	0.4609619677066803
1905	1907	immigration	enforcing	0.49874210357666016
1905	1907	immigration	asylum	0.1958303153514862
1905	1907	immigration	visas	-0.20400705933570862
1905	1907	immigration	status	0.24802342057228088
1905	1907	immigration	humanitarian	0.2130132019519806
1905	1907	immigration	extradition	0.19927042722702026
1905	1907	immigration	legislation	0.5427727699279785
1905	1907	immigration	violation	0.4100884795188904
1905	1907	immigration	criminal	0.35757172107696533
1905	1907	immigration	segregation	0.3361578583717346
1905	1907	immigration	restricting	0.37939250469207764
1905	1907	immigration	minorities	0.3112460672855377
1905	1907	immigration	overpopulation	-0.08490768074989319
1905	1907	immigration	plight	0.21084721386432648
1905	1907	immigration	labourers	0.5631815195083618
1905	1907	immigration	exodus	0.3063480257987976
1905	1907	immigration	antisemitism	-0.03448357805609703
1905	1907	immigration	fundamentalism
1905	1907	immigration	abolition	0.49075883626937866
1905	1907	immigration	relief	0.38123619556427
1905	1907	migration	emigration	0.6509549617767334
1905	1907	migration	migration	1.0
1905	1907	migration	immigrants	0.46916937828063965
1905	1907	migration	immigration	0.4557400941848755
1905	1907	migration	emigrants	0.4016626477241516
1905	1907	migration	colonization	0.5318365097045898
1905	1907	migration	settlers	0.5066369771957397
1905	1907	migration	population	0.5522440671920776
1905	1907	migration	colonies	0.3607455790042877
1905	1907	migration	promoting	0.34583812952041626
1905	1907	migration	canada	0.28696268796920776
1905	1907	migration	recruiting	0.4448609948158264
1905	1907	migration	unemployed	0.5070464015007019
1905	1907	migration	aliens	0.3683890998363495
1905	1907	migration	asiatics	0.3694789707660675
1905	1907	migration	exclusion	0.343147337436676
1905	1907	migration	prohibition	0.1796874701976776
1905	1907	migration	suppression	0.33182841539382935
1905	1907	migration	ordinance	0.12292695045471191
1905	1907	migration	undesirable	0.44303661584854126
1905	1907	migration	coolies	0.3588452935218811
1905	1907	migration	korea	0.13012352585792542
1905	1907	migration	indiens
1905	1907	migration	maritime	0.2005578577518463
1905	1907	migration	enforcement	0.19322353601455688
1905	1907	migration	palestine	0.1772409975528717
1905	1907	migration	jews	0.30530083179473877
1905	1907	migration	terrorism	0.38922369480133057
1905	1907	migration	mandate	0.025111032649874687
1905	1907	migration	government	0.139982208609581
1905	1907	migration	licensing	0.1634913980960846
1905	1907	migration	administering	0.20514577627182007
1905	1907	migration	refugees	0.4946359694004059
1905	1907	migration	repatriation	0.254692405462265
1905	1907	migration	resettlement	0.1077403873205185
1905	1907	migration	populations	0.5431272983551025
1905	1907	migration	jewish	0.4201098680496216
1905	1907	migration	agriculture	0.30905482172966003
1905	1907	migration	customs	0.0993182510137558
1905	1907	migration	influx	0.551751971244812
1905	1907	migration	unemployment	0.658348798751831
1905	1907	migration	expulsion	0.06386561691761017
1905	1907	migration	deportations	0.1550658941268921
1905	1907	migration	repression	0.3114192485809326
1905	1907	migration	oppression	0.37550923228263855
1905	1907	migration	persecution	0.3577895760536194
1905	1907	migration	censorship	0.05924399942159653
1905	1907	migration	abuses	0.392739862203598
1905	1907	migration	repressive	0.2916618585586548
1905	1907	migration	penal	0.0295448899269104
1905	1907	migration	judicial	0.016355738043785095
1905	1907	migration	deportation	0.1839011013507843
1905	1907	migration	discriminatory	0.03966788202524185
1905	1907	migration	discrimination	0.23311394453048706
1905	1907	migration	apartheid
1905	1907	migration	bantu	0.27611663937568665
1905	1907	migration	ghana	0.13367553055286407
1905	1907	migration	asians	-0.025878027081489563
1905	1907	migration	rhodesia	0.24269086122512817
1905	1907	migration	dominions	0.16716530919075012
1905	1907	migration	overseas	0.1668434739112854
1905	1907	migration	commonwealth	0.04062190279364586
1905	1907	migration	recruitment	0.30330324172973633
1905	1907	migration	racial	0.32457202672958374
1905	1907	migration	conflicts	0.31575095653533936
1905	1907	migration	epidemics	0.39659973978996277
1905	1907	migration	welfare	0.3401798605918884
1905	1907	migration	culture	0.32173120975494385
1905	1907	migration	stricter	0.2270869016647339
1905	1907	migration	laws	0.183099165558815
1905	1907	migration	enforcing	0.18423153460025787
1905	1907	migration	asylum	0.2199879139661789
1905	1907	migration	visas	0.06673093140125275
1905	1907	migration	status	0.17712253332138062
1905	1907	migration	humanitarian	0.21799816191196442
1905	1907	migration	extradition	-0.060871850699186325
1905	1907	migration	legislation	0.3538092374801636
1905	1907	migration	violation	0.03969147801399231
1905	1907	migration	criminal	0.1852065622806549
1905	1907	migration	segregation	0.4057472050189972
1905	1907	migration	restricting	0.28630876541137695
1905	1907	migration	minorities	0.29240208864212036
1905	1907	migration	overpopulation	0.17322425544261932
1905	1907	migration	plight	0.2942945957183838
1905	1907	migration	labourers	0.5094518661499023
1905	1907	migration	exodus	0.5816056132316589
1905	1907	migration	antisemitism	0.18527115881443024
1905	1907	migration	fundamentalism
1905	1907	migration	abolition	0.23694604635238647
1905	1907	migration	relief	0.4320519268512726
1905	1907	emigration	emigration	1.0
1905	1907	emigration	migration	0.6509549617767334
1905	1907	emigration	immigrants	0.5248466730117798
1905	1907	emigration	immigration	0.586882472038269
1905	1907	emigration	emigrants	0.63228839635849
1905	1907	emigration	colonization	0.6798251867294312
1905	1907	emigration	settlers	0.5272526144981384
1905	1907	emigration	population	0.43264326453208923
1905	1907	emigration	colonies	0.5395070314407349
1905	1907	emigration	promoting	0.5270383954048157
1905	1907	emigration	canada	0.5831969380378723
1905	1907	emigration	recruiting	0.4692152738571167
1905	1907	emigration	unemployed	0.5732287168502808
1905	1907	emigration	aliens	0.40818071365356445
1905	1907	emigration	asiatics	0.4276782274246216
1905	1907	emigration	exclusion	0.3523847758769989
1905	1907	emigration	prohibition	0.18179845809936523
1905	1907	emigration	suppression	0.3084591329097748
1905	1907	emigration	ordinance	0.2329065203666687
1905	1907	emigration	undesirable	0.34372496604919434
1905	1907	emigration	coolies	0.3505556583404541
1905	1907	emigration	korea	0.21223634481430054
1905	1907	emigration	indiens
1905	1907	emigration	maritime	0.2612641453742981
1905	1907	emigration	enforcement	0.2616243064403534
1905	1907	emigration	palestine	0.38798993825912476
1905	1907	emigration	jews	0.334725946187973
1905	1907	emigration	terrorism	0.22098667919635773
1905	1907	emigration	mandate	0.16105344891548157
1905	1907	emigration	government	0.29531601071357727
1905	1907	emigration	licensing	0.1725841909646988
1905	1907	emigration	administering	0.2816181182861328
1905	1907	emigration	refugees	0.3879064619541168
1905	1907	emigration	repatriation	0.3247622549533844
1905	1907	emigration	resettlement	0.11291372776031494
1905	1907	emigration	populations	0.4259345829486847
1905	1907	emigration	jewish	0.4981116056442261
1905	1907	emigration	agriculture	0.39914190769195557
1905	1907	emigration	customs	0.22930282354354858
1905	1907	emigration	influx	0.38332733511924744
1905	1907	emigration	unemployment	0.5017726421356201
1905	1907	emigration	expulsion	0.11696648597717285
1905	1907	emigration	deportations	-0.01549210399389267
1905	1907	emigration	repression	0.2732399106025696
1905	1907	emigration	oppression	0.2102992981672287
1905	1907	emigration	persecution	0.22069625556468964
1905	1907	emigration	censorship	0.18279793858528137
1905	1907	emigration	abuses	0.30987632274627686
1905	1907	emigration	repressive	0.2891562879085541
1905	1907	emigration	penal	0.03480619192123413
1905	1907	emigration	judicial	0.14335116744041443
1905	1907	emigration	deportation	0.15816712379455566
1905	1907	emigration	discriminatory	-0.06518271565437317
1905	1907	emigration	discrimination	0.2044718712568283
1905	1907	emigration	apartheid
1905	1907	emigration	bantu	0.07254306226968765
1905	1907	emigration	ghana	0.1218431293964386
1905	1907	emigration	asians	-0.0921541154384613
1905	1907	emigration	rhodesia	0.2613148093223572
1905	1907	emigration	dominions	0.22333924472332
1905	1907	emigration	overseas	0.3239617943763733
1905	1907	emigration	commonwealth	0.34871071577072144
1905	1907	emigration	recruitment	0.25703954696655273
1905	1907	emigration	racial	0.18580956757068634
1905	1907	emigration	conflicts	0.1471726894378662
1905	1907	emigration	epidemics	0.18843573331832886
1905	1907	emigration	welfare	0.4280287027359009
1905	1907	emigration	culture	0.25168439745903015
1905	1907	emigration	stricter	0.2252780795097351
1905	1907	emigration	laws	0.2736915647983551
1905	1907	emigration	enforcing	0.20566198229789734
1905	1907	emigration	asylum	0.26929599046707153
1905	1907	emigration	visas	-0.12075509876012802
1905	1907	emigration	status	0.2640880346298218
1905	1907	emigration	humanitarian	0.2518213093280792
1905	1907	emigration	extradition	0.05346989631652832
1905	1907	emigration	legislation	0.4040714502334595
1905	1907	emigration	violation	0.0782734677195549
1905	1907	emigration	criminal	0.20239262282848358
1905	1907	emigration	segregation	0.37997499108314514
1905	1907	emigration	restricting	0.2012258768081665
1905	1907	emigration	minorities	0.1516675353050232
1905	1907	emigration	overpopulation	-0.035011857748031616
1905	1907	emigration	plight	0.09876549243927002
1905	1907	emigration	labourers	0.48208779096603394
1905	1907	emigration	exodus	0.3855935335159302
1905	1907	emigration	antisemitism	0.08655673265457153
1905	1907	emigration	fundamentalism
1905	1907	emigration	abolition	0.20391936600208282
1905	1907	emigration	relief	0.5425209403038025
1906	1908	immigration	emigration	0.6298685073852539
1906	1908	immigration	migration	0.35843026638031006
1906	1908	immigration	immigrants	0.6894299983978271
1906	1908	immigration	immigration	0.9999998807907104
1906	1908	immigration	emigrants	0.48930904269218445
1906	1908	immigration	colonization	0.5484757423400879
1906	1908	immigration	settlers	0.6028237342834473
1906	1908	immigration	population	0.4384227991104126
1906	1908	immigration	colonies	0.5496472716331482
1906	1908	immigration	promoting	0.2684251070022583
1906	1908	immigration	canada	0.533838152885437
1906	1908	immigration	recruiting	0.5573145151138306
1906	1908	immigration	unemployed	0.39035794138908386
1906	1908	immigration	aliens	0.6066962480545044
1906	1908	immigration	asiatics	0.7207355499267578
1906	1908	immigration	exclusion	0.6551593542098999
1906	1908	immigration	prohibition	0.5088379383087158
1906	1908	immigration	suppression	0.51748126745224
1906	1908	immigration	ordinance	0.6322392225265503
1906	1908	immigration	undesirable	0.400881826877594
1906	1908	immigration	coolies	0.6141709089279175
1906	1908	immigration	korea	0.4910354018211365
1906	1908	immigration	indiens
1906	1908	immigration	maritime	0.5631140470504761
1906	1908	immigration	enforcement	0.5016044974327087
1906	1908	immigration	palestine	0.1979699730873108
1906	1908	immigration	jews	0.37815791368484497
1906	1908	immigration	terrorism	0.45413869619369507
1906	1908	immigration	mandate	0.35514456033706665
1906	1908	immigration	government	0.553693413734436
1906	1908	immigration	licensing	0.3130296468734741
1906	1908	immigration	administering	0.32820796966552734
1906	1908	immigration	refugees	0.4225253462791443
1906	1908	immigration	repatriation	0.6103511452674866
1906	1908	immigration	resettlement	0.14339515566825867
1906	1908	immigration	populations	0.4429541826248169
1906	1908	immigration	jewish	0.3787383437156677
1906	1908	immigration	agriculture	0.4616796374320984
1906	1908	immigration	customs	0.6128147840499878
1906	1908	immigration	influx	0.422357439994812
1906	1908	immigration	unemployment	0.35523855686187744
1906	1908	immigration	expulsion	0.3457958698272705
1906	1908	immigration	deportations	0.39610469341278076
1906	1908	immigration	repression	0.4165942072868347
1906	1908	immigration	oppression	0.3700377345085144
1906	1908	immigration	persecution	0.29090553522109985
1906	1908	immigration	censorship	0.24239876866340637
1906	1908	immigration	abuses	0.4230566620826721
1906	1908	immigration	repressive	0.3628849387168884
1906	1908	immigration	penal	0.27939730882644653
1906	1908	immigration	judicial	0.28349360823631287
1906	1908	immigration	deportation	0.38088512420654297
1906	1908	immigration	discriminatory	0.048143595457077026
1906	1908	immigration	discrimination	0.31050315499305725
1906	1908	immigration	apartheid
1906	1908	immigration	bantu	-0.13965897262096405
1906	1908	immigration	ghana	-0.10693029314279556
1906	1908	immigration	asians	-0.17831891775131226
1906	1908	immigration	rhodesia	0.23576894402503967
1906	1908	immigration	dominions	0.37682682275772095
1906	1908	immigration	overseas	0.3720620274543762
1906	1908	immigration	commonwealth	0.5950087904930115
1906	1908	immigration	recruitment	0.48000475764274597
1906	1908	immigration	racial	0.3770875930786133
1906	1908	immigration	conflicts	0.3755045235157013
1906	1908	immigration	epidemics	0.19155216217041016
1906	1908	immigration	welfare	0.24740971624851227
1906	1908	immigration	culture	0.2926456332206726
1906	1908	immigration	stricter	0.36579084396362305
1906	1908	immigration	laws	0.4212183952331543
1906	1908	immigration	enforcing	0.4411773085594177
1906	1908	immigration	asylum	-0.023143338039517403
1906	1908	immigration	visas	-0.20834194123744965
1906	1908	immigration	status	0.3484983444213867
1906	1908	immigration	humanitarian	0.25810927152633667
1906	1908	immigration	extradition	0.1709023416042328
1906	1908	immigration	legislation	0.4753410220146179
1906	1908	immigration	violation	0.4355149269104004
1906	1908	immigration	criminal	0.27831557393074036
1906	1908	immigration	segregation	0.38815709948539734
1906	1908	immigration	restricting	0.4452752470970154
1906	1908	immigration	minorities	0.30718883872032166
1906	1908	immigration	overpopulation	-0.0369051918387413
1906	1908	immigration	plight	0.04336271435022354
1906	1908	immigration	labourers	0.5286573767662048
1906	1908	immigration	exodus	0.40362608432769775
1906	1908	immigration	antisemitism	-0.02298460155725479
1906	1908	immigration	fundamentalism
1906	1908	immigration	abolition	0.4799049496650696
1906	1908	immigration	relief	0.37376391887664795
1906	1908	migration	emigration	0.5985521078109741
1906	1908	migration	migration	0.9999999403953552
1906	1908	migration	immigrants	0.4348081052303314
1906	1908	migration	immigration	0.35843026638031006
1906	1908	migration	emigrants	0.38545069098472595
1906	1908	migration	colonization	0.4775230288505554
1906	1908	migration	settlers	0.5055539608001709
1906	1908	migration	population	0.5503544807434082
1906	1908	migration	colonies	0.29069507122039795
1906	1908	migration	promoting	0.342343807220459
1906	1908	migration	canada	0.31958770751953125
1906	1908	migration	recruiting	0.34007886052131653
1906	1908	migration	unemployed	0.3934566080570221
1906	1908	migration	aliens	0.24694524705410004
1906	1908	migration	asiatics	0.38628900051116943
1906	1908	migration	exclusion	0.35598891973495483
1906	1908	migration	prohibition	0.2112153172492981
1906	1908	migration	suppression	0.320010781288147
1906	1908	migration	ordinance	0.11924373358488083
1906	1908	migration	undesirable	0.3965144753456116
1906	1908	migration	coolies	0.24534931778907776
1906	1908	migration	korea	0.19624945521354675
1906	1908	migration	indiens
1906	1908	migration	maritime	0.13155007362365723
1906	1908	migration	enforcement	0.16623365879058838
1906	1908	migration	palestine	0.33313384652137756
1906	1908	migration	jews	0.3564651608467102
1906	1908	migration	terrorism	0.376276433467865
1906	1908	migration	mandate	0.1028345376253128
1906	1908	migration	government	0.16092440485954285
1906	1908	migration	licensing	0.051587339490652084
1906	1908	migration	administering	0.2653128206729889
1906	1908	migration	refugees	0.42388916015625
1906	1908	migration	repatriation	0.1422940194606781
1906	1908	migration	resettlement	0.20693528652191162
1906	1908	migration	populations	0.5665109157562256
1906	1908	migration	jewish	0.36896324157714844
1906	1908	migration	agriculture	0.25737887620925903
1906	1908	migration	customs	0.0761725902557373
1906	1908	migration	influx	0.34547919034957886
1906	1908	migration	unemployment	0.5355899333953857
1906	1908	migration	expulsion	0.12706688046455383
1906	1908	migration	deportations	0.10333456844091415
1906	1908	migration	repression	0.3733111619949341
1906	1908	migration	oppression	0.41372719407081604
1906	1908	migration	persecution	0.3630492687225342
1906	1908	migration	censorship	0.11701469123363495
1906	1908	migration	abuses	0.4102891683578491
1906	1908	migration	repressive	0.32020068168640137
1906	1908	migration	penal	-0.009231854230165482
1906	1908	migration	judicial	0.016937628388404846
1906	1908	migration	deportation	0.05518035590648651
1906	1908	migration	discriminatory	-0.004405699670314789
1906	1908	migration	discrimination	0.16775406897068024
1906	1908	migration	apartheid
1906	1908	migration	bantu	-0.029141858220100403
1906	1908	migration	ghana	-0.002276882529258728
1906	1908	migration	asians	0.0003412291407585144
1906	1908	migration	rhodesia	0.1227080374956131
1906	1908	migration	dominions	0.2249235212802887
1906	1908	migration	overseas	0.3551183044910431
1906	1908	migration	commonwealth	0.05573170259594917
1906	1908	migration	recruitment	0.24984966218471527
1906	1908	migration	racial	0.3399520516395569
1906	1908	migration	conflicts	0.3243325650691986
1906	1908	migration	epidemics	0.4139677882194519
1906	1908	migration	welfare	0.34134334325790405
1906	1908	migration	culture	0.377607136964798
1906	1908	migration	stricter	0.18388335406780243
1906	1908	migration	laws	0.2584770917892456
1906	1908	migration	enforcing	0.1891859769821167
1906	1908	migration	asylum	0.13418616354465485
1906	1908	migration	visas	-0.08380569517612457
1906	1908	migration	status	0.12052671611309052
1906	1908	migration	humanitarian	0.2190174013376236
1906	1908	migration	extradition	-0.057659976184368134
1906	1908	migration	legislation	0.3702922463417053
1906	1908	migration	violation	0.02615024521946907
1906	1908	migration	criminal	0.12221404910087585
1906	1908	migration	segregation	0.37457549571990967
1906	1908	migration	restricting	0.34073618054389954
1906	1908	migration	minorities	0.27210497856140137
1906	1908	migration	overpopulation	0.29269400238990784
1906	1908	migration	plight	0.27224844694137573
1906	1908	migration	labourers	0.38379839062690735
1906	1908	migration	exodus	0.6616168022155762
1906	1908	migration	antisemitism	0.19736000895500183
1906	1908	migration	fundamentalism
1906	1908	migration	abolition	0.17042788863182068
1906	1908	migration	relief	0.3372611701488495
1906	1908	emigration	emigration	1.0
1906	1908	emigration	migration	0.5985521078109741
1906	1908	emigration	immigrants	0.5407534241676331
1906	1908	emigration	immigration	0.6298685073852539
1906	1908	emigration	emigrants	0.6456528306007385
1906	1908	emigration	colonization	0.6396103501319885
1906	1908	emigration	settlers	0.5587604641914368
1906	1908	emigration	population	0.4430886507034302
1906	1908	emigration	colonies	0.48119744658470154
1906	1908	emigration	promoting	0.5480787754058838
1906	1908	emigration	canada	0.5964781641960144
1906	1908	emigration	recruiting	0.49651089310646057
1906	1908	emigration	unemployed	0.6045334339141846
1906	1908	emigration	aliens	0.42455756664276123
1906	1908	emigration	asiatics	0.4363330602645874
1906	1908	emigration	exclusion	0.3652341961860657
1906	1908	emigration	prohibition	0.19220110774040222
1906	1908	emigration	suppression	0.32288408279418945
1906	1908	emigration	ordinance	0.2673797905445099
1906	1908	emigration	undesirable	0.22372984886169434
1906	1908	emigration	coolies	0.35906746983528137
1906	1908	emigration	korea	0.2915942072868347
1906	1908	emigration	indiens
1906	1908	emigration	maritime	0.2886899709701538
1906	1908	emigration	enforcement	0.2751981019973755
1906	1908	emigration	palestine	0.3759612441062927
1906	1908	emigration	jews	0.361849844455719
1906	1908	emigration	terrorism	0.280658483505249
1906	1908	emigration	mandate	0.21304558217525482
1906	1908	emigration	government	0.3460271954536438
1906	1908	emigration	licensing	0.20374572277069092
1906	1908	emigration	administering	0.36348235607147217
1906	1908	emigration	refugees	0.3756503462791443
1906	1908	emigration	repatriation	0.295612096786499
1906	1908	emigration	resettlement	0.33959633111953735
1906	1908	emigration	populations	0.4594850540161133
1906	1908	emigration	jewish	0.5038278102874756
1906	1908	emigration	agriculture	0.4151439666748047
1906	1908	emigration	customs	0.3101673126220703
1906	1908	emigration	influx	0.3279447853565216
1906	1908	emigration	unemployment	0.5136747360229492
1906	1908	emigration	expulsion	0.12084722518920898
1906	1908	emigration	deportations	0.15658503770828247
1906	1908	emigration	repression	0.32428547739982605
1906	1908	emigration	oppression	0.2791242301464081
1906	1908	emigration	persecution	0.20071940124034882
1906	1908	emigration	censorship	0.07209811359643936
1906	1908	emigration	abuses	0.3563902974128723
1906	1908	emigration	repressive	0.2738015651702881
1906	1908	emigration	penal	0.07069738209247589
1906	1908	emigration	judicial	0.1396394968032837
1906	1908	emigration	deportation	0.11796622723340988
1906	1908	emigration	discriminatory	-0.08837642520666122
1906	1908	emigration	discrimination	0.14540620148181915
1906	1908	emigration	apartheid
1906	1908	emigration	bantu	-0.13862890005111694
1906	1908	emigration	ghana	-0.044157058000564575
1906	1908	emigration	asians	-0.1762763410806656
1906	1908	emigration	rhodesia	0.2533178925514221
1906	1908	emigration	dominions	0.24488849937915802
1906	1908	emigration	overseas	0.4771466851234436
1906	1908	emigration	commonwealth	0.39068228006362915
1906	1908	emigration	recruitment	0.33288365602493286
1906	1908	emigration	racial	0.24703238904476166
1906	1908	emigration	conflicts	0.20848937332630157
1906	1908	emigration	epidemics	0.22820201516151428
1906	1908	emigration	welfare	0.3959845006465912
1906	1908	emigration	culture	0.3093888759613037
1906	1908	emigration	stricter	0.15155918896198273
1906	1908	emigration	laws	0.25440752506256104
1906	1908	emigration	enforcing	0.24517518281936646
1906	1908	emigration	asylum	0.21771077811717987
1906	1908	emigration	visas	-0.29279547929763794
1906	1908	emigration	status	0.22569575905799866
1906	1908	emigration	humanitarian	0.31820470094680786
1906	1908	emigration	extradition	0.05151895433664322
1906	1908	emigration	legislation	0.382243812084198
1906	1908	emigration	violation	0.10871191322803497
1906	1908	emigration	criminal	0.19710901379585266
1906	1908	emigration	segregation	0.27866578102111816
1906	1908	emigration	restricting	0.2722706198692322
1906	1908	emigration	minorities	0.1967443823814392
1906	1908	emigration	overpopulation	0.031573183834552765
1906	1908	emigration	plight	0.05352899432182312
1906	1908	emigration	labourers	0.44496649503707886
1906	1908	emigration	exodus	0.45379626750946045
1906	1908	emigration	antisemitism	-0.057896122336387634
1906	1908	emigration	fundamentalism
1906	1908	emigration	abolition	0.24246826767921448
1906	1908	emigration	relief	0.5729678869247437
1907	1909	immigration	emigration	0.6740248203277588
1907	1909	immigration	migration	0.4101027250289917
1907	1909	immigration	immigrants	0.7162628173828125
1907	1909	immigration	immigration	0.9999999403953552
1907	1909	immigration	emigrants	0.4666234254837036
1907	1909	immigration	colonization	0.5688692331314087
1907	1909	immigration	settlers	0.551487922668457
1907	1909	immigration	population	0.41707995533943176
1907	1909	immigration	colonies	0.5550285577774048
1907	1909	immigration	promoting	0.23742985725402832
1907	1909	immigration	canada	0.5737380385398865
1907	1909	immigration	recruiting	0.48054754734039307
1907	1909	immigration	unemployed	0.321219265460968
1907	1909	immigration	aliens	0.5363045930862427
1907	1909	immigration	asiatics	0.7616004943847656
1907	1909	immigration	exclusion	0.6379481554031372
1907	1909	immigration	prohibition	0.477938175201416
1907	1909	immigration	suppression	0.5426357984542847
1907	1909	immigration	ordinance	0.6243038177490234
1907	1909	immigration	undesirable	0.35210558772087097
1907	1909	immigration	coolies	0.6086558103561401
1907	1909	immigration	korea	0.5684801936149597
1907	1909	immigration	indiens
1907	1909	immigration	maritime	0.4978633522987366
1907	1909	immigration	enforcement	0.5380123853683472
1907	1909	immigration	palestine	0.28725531697273254
1907	1909	immigration	jews	0.3270549774169922
1907	1909	immigration	terrorism	0.4296164810657501
1907	1909	immigration	mandate	0.32872048020362854
1907	1909	immigration	government	0.5938507318496704
1907	1909	immigration	licensing	0.2694132328033447
1907	1909	immigration	administering	0.24522963166236877
1907	1909	immigration	refugees	0.3904244303703308
1907	1909	immigration	repatriation	0.6228426694869995
1907	1909	immigration	resettlement	0.0754479169845581
1907	1909	immigration	populations	0.500916063785553
1907	1909	immigration	jewish	0.2629189193248749
1907	1909	immigration	agriculture	0.37269842624664307
1907	1909	immigration	customs	0.567273736000061
1907	1909	immigration	influx	0.40532979369163513
1907	1909	immigration	unemployment	0.3957395553588867
1907	1909	immigration	expulsion	0.33248668909072876
1907	1909	immigration	deportations	0.39074933528900146
1907	1909	immigration	repression	0.3815374970436096
1907	1909	immigration	oppression	0.3167306184768677
1907	1909	immigration	persecution	0.31230247020721436
1907	1909	immigration	censorship	0.15203765034675598
1907	1909	immigration	abuses	0.40979358553886414
1907	1909	immigration	repressive	0.41677126288414
1907	1909	immigration	penal	0.2668701410293579
1907	1909	immigration	judicial	0.19829276204109192
1907	1909	immigration	deportation	0.35903477668762207
1907	1909	immigration	discriminatory	0.2293018102645874
1907	1909	immigration	discrimination	0.25665730237960815
1907	1909	immigration	apartheid
1907	1909	immigration	bantu	-0.23083476722240448
1907	1909	immigration	ghana	-0.20339509844779968
1907	1909	immigration	asians
1907	1909	immigration	rhodesia	0.3645518124103546
1907	1909	immigration	dominions	0.4391608238220215
1907	1909	immigration	overseas	0.3375588059425354
1907	1909	immigration	commonwealth	0.593726396560669
1907	1909	immigration	recruitment	0.4877780079841614
1907	1909	immigration	racial	0.3932651877403259
1907	1909	immigration	conflicts	0.38293254375457764
1907	1909	immigration	epidemics	0.1701747626066208
1907	1909	immigration	welfare	0.26098161935806274
1907	1909	immigration	culture	0.24508853256702423
1907	1909	immigration	stricter	0.26970693469047546
1907	1909	immigration	laws	0.47165778279304504
1907	1909	immigration	enforcing	0.39206641912460327
1907	1909	immigration	asylum	-0.10623115301132202
1907	1909	immigration	visas	-0.16038395464420319
1907	1909	immigration	status	0.3704972267150879
1907	1909	immigration	humanitarian	0.2764322757720947
1907	1909	immigration	extradition	0.13714607059955597
1907	1909	immigration	legislation	0.5178806185722351
1907	1909	immigration	violation	0.44457781314849854
1907	1909	immigration	criminal	0.22739455103874207
1907	1909	immigration	segregation	0.39243870973587036
1907	1909	immigration	restricting	0.5202717185020447
1907	1909	immigration	minorities	0.41122397780418396
1907	1909	immigration	overpopulation	-0.07318967580795288
1907	1909	immigration	plight	0.17537717521190643
1907	1909	immigration	labourers	0.4575744867324829
1907	1909	immigration	exodus	0.3968821167945862
1907	1909	immigration	antisemitism	-0.09057252109050751
1907	1909	immigration	fundamentalism
1907	1909	immigration	abolition	0.489717572927475
1907	1909	immigration	relief	0.32726094126701355
1907	1909	migration	emigration	0.6209937334060669
1907	1909	migration	migration	1.0
1907	1909	migration	immigrants	0.3970528841018677
1907	1909	migration	immigration	0.4101027250289917
1907	1909	migration	emigrants	0.313996821641922
1907	1909	migration	colonization	0.5731256008148193
1907	1909	migration	settlers	0.4547950029373169
1907	1909	migration	population	0.48610919713974
1907	1909	migration	colonies	0.42396995425224304
1907	1909	migration	promoting	0.46182429790496826
1907	1909	migration	canada	0.3207645118236542
1907	1909	migration	recruiting	0.4426348805427551
1907	1909	migration	unemployed	0.43281370401382446
1907	1909	migration	aliens	0.2699480354785919
1907	1909	migration	asiatics	0.30994513630867004
1907	1909	migration	exclusion	0.38789013028144836
1907	1909	migration	prohibition	0.3308653235435486
1907	1909	migration	suppression	0.4468230605125427
1907	1909	migration	ordinance	0.12843692302703857
[truncated: 27,161 more rows]
